# Supplementary material for: Trypanosoma brucei histones are heavily modified with combinatorial post-translational modifications and mark Pol II transcription start regions with hyperacetylated H2A
Source: Nucleic Acids Res. 2022 Sep 12;50(17):9705–23. doi: 10.1093/nar/gkac759 (PMC9508842; doi:10.1093/nar/gkac759)
Supplement: gkac759_Supplemental_Files [file gkac759_supplemental_files.zip]

Archive with 10 entries (10 files):
- Supplementary Material.pdf
- Supplementary table S1 H2A PTMs MS.MS spectra and fragmentation tables.xls
- Supplementary table S2 H2A.Z PTMs MS.MS spectra and fragmentation tables.xls
- Supplementary table S3 H2B PTMs MS.MS spectra and fragmentation tables.xls
- Supplementary table S4 H2B.V PTMs MS.MS spectra and fragmentation tables.xls
- Supplementary table S5 H3 PTMs MS.MS spectra and fragmentation tables.xls
- Supplementary table S6 H3.V PTMs MS.MS spectra and fragmentation tables.xls
- Supplementary table S7 H4 PTMs MS.MS spectra and fragmentation tables.xls
- Supplementary table S8 H4.V PTMs MS.MS spectra and fragmentation tables.xls
- Supplementary table S9.xls
