# Supplementary material for: Trypanosoma brucei histones are heavily modified with combinatorial post-translational modifications and mark Pol II transcription start regions with hyperacetylated H2A
Source: Nucleic Acids Res. 2022 Sep 12;50(17):9705–23. doi: 10.1093/nar/gkac759 (PMC9508842; doi:10.1093/nar/gkac759)
Supplement: gkac759_Supplemental_Files [file gkac759_supplemental_files.zip › Supplementary table S1 H2A PTMs MS.MS spectra and fragmentation tables.xls]

## Sheet: Sheet 1 - H2A peptide fragments, alignments, and quantitation
											Quantitation of modified and cPTM harbouring peptides using Thermo Scientific FreeStyle
	H2A in silico digestion showing resulting peptides with detected peptides indicated by red blocks										H2A:
											N-Terminal:	ATPKQAVKKASKGGSSRSVKAGLIFPVGRVGTLLRRGQYARRIGASGAVYMAAVLE
											Z=8				BF	BF	BF	PF	PF
											Modification			Theo. m/z	”Rep1” (%)	”Rep2” (%)	”Rep3” (%)	”Rep1” (%)	”Rep2” (%)
											Unmodified			724.034	8	8	6	8	7
											1X me			725.786	55	61	58	62	64
											1X me, 1X ox			727.785	9	7	6	5	5
											1X ac			729.285	16	12	17	13	13
											1X me, 1X ph			735.781	13	12	13	12	10
											C-terminal:	LSVKAAAQQTKKTKRLTPRTVTLAVRHDDDLGALLRNVTMSRGGVMPSLNKALAKKQKSGKHAKATPSV
											Z=11				BF	BF	BF	PF	PF
											Modification			Theo. m/z	”Rep1” (%)	”Rep2” (%)	”Rep3” (%)	”Rep1” (%)	”Rep2” (%)
											Unmodified			671.288	32	42	36	36	37
											1X ox			672.742	14	11	9	11	12
											1X ac			675.107	9	11	10	4	5
											1X ac, 1X ox			676.561	0	0	4	4	4
											2X ac			678.9257	5	8	8	5	6
											3X ac			682.7449	20	17	20	23	22
											4X ac			686.564	16	10	12	12	13
											4X ac, 1 ox			688.0181	4	0	0	4	0
	T. brucei Histone H2A alignments
		Tb:	Trypanosoma brucei
		Tc:	Trypanosoma cruzi
		Hs:	Homo sapiens
		Sc:	Saccharomyces cerevisiae
		Sp:	Schizosaccharomyces pombe

## Sheet: K4me1
#	c	Seq.	z	z+1	z+2	#		Histone code
1	89.0709	A				56		K4me1
2	190.1186	T	5711.2282	5712.2361	5713.2439	55
3	287.1714	P	5610.1806	5611.1884	5612.1962	54
4	429.2820	K	5513.1278	5514.1356	5515.1435	53
5	557.3406	Q	5371.0172	5372.0250	5373.0328	52
6	628.3777	A	5242.9586	5243.9664	5244.9743	51
7	727.4461	V	5171.9215	5172.9293	5173.9371	50
8	855.5411	K	5072.8531	5073.8609	5074.8687	49
9	983.6360	K	4944.7581	4945.7659	4946.7738	48
10	1054.6731	A	4816.6632	4817.6710	4818.6788	47
11	1141.7052	S	4745.6260	4746.6339	4747.6417	46
12	1269.8001	K	4658.5940	4659.6018	4660.6097	45
13	1326.8216	G	4530.4991	4531.5069	4532.5147	44
14	1383.8431	G	4473.4776	4474.4854	4475.4932	43
15	1470.8751	S	4416.4561	4417.4640	4418.4718	42
16	1557.9071	S	4329.4241	4330.4319	4331.4397	41
17	1714.0082	R	4242.3921	4243.3999	4244.4077	40
18	1801.0403	S	4086.2910	4087.2988	4088.3066	39
19	1900.1087	V	3999.2589	4000.2668	4001.2746	38
20	2028.2036	K	3900.1905	3901.1983	3902.2062	37
21	2099.2407	A	3772.0956	3773.1034	3774.1112	36
22	2156.2622	G	3701.0584	3702.0663	3703.0741	35
23	2269.3463	L	3644.0370	3645.0448	3646.0526	34
24	2382.4303	I	3530.9529	3531.9607	3532.9686	33
25	2529.4988	F	3417.8688	3418.8767	3419.8845	32
26	2626.5515	P	3270.8004	3271.8083	3272.8161	31
27	2725.6199	V	3173.7477	3174.7555	3175.7633	30
28	2782.6414	G	3074.6793	3075.6871	3076.6949	29
29	2938.7425	R	3017.6578	3018.6656	3019.6734	28
30	3037.8109	V	2861.5567	2862.5645	2863.5723	27
31	3094.8324	G	2762.4883	2763.4961	2764.5039	26
32	3195.8801	T	2705.4668	2706.4746	2707.4825	25
33	3308.9641	L	2604.4191	2605.4269	2606.4348	24
34	3422.0482	L	2491.3351	2492.3429	2493.3507	23
35	3578.1493	R	2378.2510	2379.2588	2380.2666	22
36	3734.2504	R	2222.1499	2223.1577	2224.1655	21
37	3791.2719	G	2066.0488	2067.0566	2068.0644	20
38	3919.3305	Q	2009.0273	2010.0351	2011.0430	19
39	4082.3938	Y	1880.9687	1881.9766	1882.9844	18
40	4153.4309	A	1717.9054	1718.9132	1719.9211	17
41	4309.5320	R	1646.8683	1647.8761	1648.8839	16
42	4465.6331	R	1490.7672	1491.7750	1492.7828	15
43	4578.7172	I	1334.6661	1335.6739	1336.6817	14
44	4635.7386	G	1221.5820	1222.5898	1223.5977	13
45	4706.7758	A	1164.5605	1165.5684	1166.5762	12
46	4793.8078	S	1093.5234	1094.5312	1095.5391	11
47	4850.8293	G	1006.4914	1007.4992	1008.5070	10
48	4921.8664	A	949.4699	950.4778	951.4856	9
49	5020.9348	V	878.4328	879.4406	880.4485	8
50	5183.9981	Y	779.3644	780.3722	781.3801	7
51	5315.0386	M	616.3011	617.3089	618.3167	6
52	5386.0757	A	485.2606	486.2684	487.2762	5
53	5457.1128	A	414.2235	415.2313	416.2391	4
54	5556.1812	V	343.1864	344.1942	345.2020	3
55	5669.2653	L	244.1179	245.1258	246.1336	2
56		E	131.0339	132.0417	133.0495	1

## Sheet: K4me2
#	c	Seq.	z	z+1	z+2	#		Histone code
1	89.0709	A				56		P3oxK4me2
2	190.1186	T	5741.2388	5742.2466	5743.2545	55
3	303.1663	P	5640.1911	5641.1990	5642.2068	54
4	459.2926	K	5527.1435	5528.1513	5529.1591	53
5	587.3511	Q	5371.0172	5372.0250	5373.0328	52
6	658.3883	A	5242.9586	5243.9664	5244.9743	51
7	757.4567	V	5171.9215	5172.9293	5173.9371	50
8	885.5516	K	5072.8531	5073.8609	5074.8687	49
9	1013.6466	K	4944.7581	4945.7659	4946.7738	48
10	1084.6837	A	4816.6632	4817.6710	4818.6788	47
11	1171.7157	S	4745.6260	4746.6339	4747.6417	46
12	1299.8107	K	4658.5940	4659.6018	4660.6097	45
13	1356.8322	G	4530.4991	4531.5069	4532.5147	44
14	1413.8536	G	4473.4776	4474.4854	4475.4932	43
15	1500.8857	S	4416.4561	4417.4640	4418.4718	42
16	1587.9177	S	4329.4241	4330.4319	4331.4397	41
17	1744.0188	R	4242.3921	4243.3999	4244.4077	40
18	1831.0508	S	4086.2910	4087.2988	4088.3066	39
19	1930.1192	V	3999.2589	4000.2668	4001.2746	38
20	2058.2142	K	3900.1905	3901.1983	3902.2062	37
21	2129.2513	A	3772.0956	3773.1034	3774.1112	36
22	2186.2728	G	3701.0584	3702.0663	3703.0741	35
23	2299.3568	L	3644.0370	3645.0448	3646.0526	34
24	2412.4409	I	3530.9529	3531.9607	3532.9686	33
25	2559.5093	F	3417.8688	3418.8767	3419.8845	32
26	2656.5621	P	3270.8004	3271.8083	3272.8161	31
27	2755.6305	V	3173.7477	3174.7555	3175.7633	30
28	2812.6520	G	3074.6793	3075.6871	3076.6949	29
29	2968.7531	R	3017.6578	3018.6656	3019.6734	28
30	3067.8215	V	2861.5567	2862.5645	2863.5723	27
31	3124.8429	G	2762.4883	2763.4961	2764.5039	26
32	3225.8906	T	2705.4668	2706.4746	2707.4825	25
33	3338.9747	L	2604.4191	2605.4269	2606.4348	24
34	3452.0588	L	2491.3351	2492.3429	2493.3507	23
35	3608.1599	R	2378.2510	2379.2588	2380.2666	22
36	3764.2610	R	2222.1499	2223.1577	2224.1655	21
37	3821.2824	G	2066.0488	2067.0566	2068.0644	20
38	3949.3410	Q	2009.0273	2010.0351	2011.0430	19
39	4112.4043	Y	1880.9687	1881.9766	1882.9844	18
40	4183.4415	A	1717.9054	1718.9132	1719.9211	17
41	4339.5426	R	1646.8683	1647.8761	1648.8839	16
42	4495.6437	R	1490.7672	1491.7750	1492.7828	15
43	4608.7277	I	1334.6661	1335.6739	1336.6817	14
44	4665.7492	G	1221.5820	1222.5898	1223.5977	13
45	4736.7863	A	1164.5605	1165.5684	1166.5762	12
46	4823.8184	S	1093.5234	1094.5312	1095.5391	11
47	4880.8398	G	1006.4914	1007.4992	1008.5070	10
48	4951.8769	A	949.4699	950.4778	951.4856	9
49	5050.9453	V	878.4328	879.4406	880.4485	8
50	5214.0087	Y	779.3644	780.3722	781.3801	7
51	5345.0492	M	616.3011	617.3089	618.3167	6
52	5416.0863	A	485.2606	486.2684	487.2762	5
53	5487.1234	A	414.2235	415.2313	416.2391	4
54	5586.1918	V	343.1864	344.1942	345.2020	3
55	5699.2759	L	244.1179	245.1258	246.1336	2
56		E	131.0339	132.0417	133.0495	1

## Sheet: K4me3
#	c	Seq.	z	z+1	z+2	#		Histone code
1	89.0709	A				56		K4me3
2	190.1186	T	5739.2595	5740.2674	5741.2752	55
3	287.1714	P	5638.2119	5639.2197	5640.2275	54
4	457.3133	K	5541.1591	5542.1669	5543.1748	53
5	585.3719	Q	5371.0172	5372.0250	5373.0328	52
6	656.4090	A	5242.9586	5243.9664	5244.9743	51
7	755.4774	V	5171.9215	5172.9293	5173.9371	50
8	883.5724	K	5072.8531	5073.8609	5074.8687	49
9	1011.6673	K	4944.7581	4945.7659	4946.7738	48
10	1082.7044	A	4816.6632	4817.6710	4818.6788	47
11	1169.7365	S	4745.6260	4746.6339	4747.6417	46
12	1297.8314	K	4658.5940	4659.6018	4660.6097	45
13	1354.8529	G	4530.4991	4531.5069	4532.5147	44
14	1411.8744	G	4473.4776	4474.4854	4475.4932	43
15	1498.9064	S	4416.4561	4417.4640	4418.4718	42
16	1585.9384	S	4329.4241	4330.4319	4331.4397	41
17	1742.0395	R	4242.3921	4243.3999	4244.4077	40
18	1829.0716	S	4086.2910	4087.2988	4088.3066	39
19	1928.1400	V	3999.2589	4000.2668	4001.2746	38
20	2056.2349	K	3900.1905	3901.1983	3902.2062	37
21	2127.2720	A	3772.0956	3773.1034	3774.1112	36
22	2184.2935	G	3701.0584	3702.0663	3703.0741	35
23	2297.3776	L	3644.0370	3645.0448	3646.0526	34
24	2410.4616	I	3530.9529	3531.9607	3532.9686	33
25	2557.5301	F	3417.8688	3418.8767	3419.8845	32
26	2654.5828	P	3270.8004	3271.8083	3272.8161	31
27	2753.6512	V	3173.7477	3174.7555	3175.7633	30
28	2810.6727	G	3074.6793	3075.6871	3076.6949	29
29	2966.7738	R	3017.6578	3018.6656	3019.6734	28
30	3065.8422	V	2861.5567	2862.5645	2863.5723	27
31	3122.8637	G	2762.4883	2763.4961	2764.5039	26
32	3223.9114	T	2705.4668	2706.4746	2707.4825	25
33	3336.9954	L	2604.4191	2605.4269	2606.4348	24
34	3450.0795	L	2491.3351	2492.3429	2493.3507	23
35	3606.1806	R	2378.2510	2379.2588	2380.2666	22
36	3762.2817	R	2222.1499	2223.1577	2224.1655	21
37	3819.3032	G	2066.0488	2067.0566	2068.0644	20
38	3947.3618	Q	2009.0273	2010.0351	2011.0430	19
39	4110.4251	Y	1880.9687	1881.9766	1882.9844	18
40	4181.4622	A	1717.9054	1718.9132	1719.9211	17
41	4337.5633	R	1646.8683	1647.8761	1648.8839	16
42	4493.6644	R	1490.7672	1491.7750	1492.7828	15
43	4606.7485	I	1334.6661	1335.6739	1336.6817	14
44	4663.7699	G	1221.5820	1222.5898	1223.5977	13
45	4734.8071	A	1164.5605	1165.5684	1166.5762	12
46	4821.8391	S	1093.5234	1094.5312	1095.5391	11
47	4878.8606	G	1006.4914	1007.4992	1008.5070	10
48	4949.8977	A	949.4699	950.4778	951.4856	9
49	5048.9661	V	878.4328	879.4406	880.4485	8
50	5212.0294	Y	779.3644	780.3722	781.3801	7
51	5343.0699	M	616.3011	617.3089	618.3167	6
52	5414.1070	A	485.2606	486.2684	487.2762	5
53	5485.1441	A	414.2235	415.2313	416.2391	4
54	5584.2125	V	343.1864	344.1942	345.2020	3
55	5697.2966	L	244.1179	245.1258	246.1336	2
56		E	131.0339	132.0417	133.0495	1

## Sheet: K8me1
#	c	Seq.	z	z+1	z+2	#		Histone code
1	89.0709	A				56		K8me1
2	190.1186	T	5711.2282	5712.2361	5713.2439	55
3	287.1714	P	5610.1806	5611.1884	5612.1962	54
4	415.2663	K	5513.1278	5514.1356	5515.1435	53
5	543.3249	Q	5385.0328	5386.0407	5387.0485	52
6	614.3620	A	5256.9743	5257.9821	5258.9899	51
7	713.4305	V	5185.9371	5186.9450	5187.9528	50
8	855.5411	K	5086.8687	5087.8766	5088.8844	49
9	983.6360	K	4944.7581	4945.7659	4946.7738	48
10	1054.6731	A	4816.6632	4817.6710	4818.6788	47
11	1141.7052	S	4745.6260	4746.6339	4747.6417	46
12	1269.8001	K	4658.5940	4659.6018	4660.6097	45
13	1326.8216	G	4530.4991	4531.5069	4532.5147	44
14	1383.8431	G	4473.4776	4474.4854	4475.4932	43
15	1470.8751	S	4416.4561	4417.4640	4418.4718	42
16	1557.9071	S	4329.4241	4330.4319	4331.4397	41
17	1714.0082	R	4242.3921	4243.3999	4244.4077	40
18	1801.0403	S	4086.2910	4087.2988	4088.3066	39
19	1900.1087	V	3999.2589	4000.2668	4001.2746	38
20	2028.2036	K	3900.1905	3901.1983	3902.2062	37
21	2099.2407	A	3772.0956	3773.1034	3774.1112	36
22	2156.2622	G	3701.0584	3702.0663	3703.0741	35
23	2269.3463	L	3644.0370	3645.0448	3646.0526	34
24	2382.4303	I	3530.9529	3531.9607	3532.9686	33
25	2529.4988	F	3417.8688	3418.8767	3419.8845	32
26	2626.5515	P	3270.8004	3271.8083	3272.8161	31
27	2725.6199	V	3173.7477	3174.7555	3175.7633	30
28	2782.6414	G	3074.6793	3075.6871	3076.6949	29
29	2938.7425	R	3017.6578	3018.6656	3019.6734	28
30	3037.8109	V	2861.5567	2862.5645	2863.5723	27
31	3094.8324	G	2762.4883	2763.4961	2764.5039	26
32	3195.8801	T	2705.4668	2706.4746	2707.4825	25
33	3308.9641	L	2604.4191	2605.4269	2606.4348	24
34	3422.0482	L	2491.3351	2492.3429	2493.3507	23
35	3578.1493	R	2378.2510	2379.2588	2380.2666	22
36	3734.2504	R	2222.1499	2223.1577	2224.1655	21
37	3791.2719	G	2066.0488	2067.0566	2068.0644	20
38	3919.3305	Q	2009.0273	2010.0351	2011.0430	19
39	4082.3938	Y	1880.9687	1881.9766	1882.9844	18
40	4153.4309	A	1717.9054	1718.9132	1719.9211	17
41	4309.5320	R	1646.8683	1647.8761	1648.8839	16
42	4465.6331	R	1490.7672	1491.7750	1492.7828	15
43	4578.7172	I	1334.6661	1335.6739	1336.6817	14
44	4635.7386	G	1221.5820	1222.5898	1223.5977	13
45	4706.7758	A	1164.5605	1165.5684	1166.5762	12
46	4793.8078	S	1093.5234	1094.5312	1095.5391	11
47	4850.8293	G	1006.4914	1007.4992	1008.5070	10
48	4921.8664	A	949.4699	950.4778	951.4856	9
49	5020.9348	V	878.4328	879.4406	880.4485	8
50	5183.9981	Y	779.3644	780.3722	781.3801	7
51	5315.0386	M	616.3011	617.3089	618.3167	6
52	5386.0757	A	485.2606	486.2684	487.2762	5
53	5457.1128	A	414.2235	415.2313	416.2391	4
54	5556.1812	V	343.1864	344.1942	345.2020	3
55	5669.2653	L	244.1179	245.1258	246.1336	2
56		E	131.0339	132.0417	133.0495	1

## Sheet: K8me3
#	c	Seq.	z	z+1	z+2	#		Histone code
1	89.0709	A				56		K8me3
2	190.1186	T	5680.1860	5681.1939	5682.2017	55
3	287.1714	P	5579.1384	5580.1462	5581.1540	54
4	415.2663	K	5482.0856	5483.0934	5484.1013	53
5	543.3249	Q	5353.9906	5354.9985	5356.0063	52
6	614.3620	A	5225.9321	5226.9399	5227.9477	51
7	713.4305	V	5154.8949	5155.9028	5156.9106	50
8	824.4989	K	5055.8265	5056.8344	5057.8422	49
9	952.5938	K	4944.7581	4945.7659	4946.7738	48
10	1023.6309	A	4816.6632	4817.6710	4818.6788	47
11	1110.6630	S	4745.6260	4746.6339	4747.6417	46
12	1238.7579	K	4658.5940	4659.6018	4660.6097	45
13	1295.7794	G	4530.4991	4531.5069	4532.5147	44
14	1352.8009	G	4473.4776	4474.4854	4475.4932	43
15	1439.8329	S	4416.4561	4417.4640	4418.4718	42
16	1526.8649	S	4329.4241	4330.4319	4331.4397	41
17	1682.9660	R	4242.3921	4243.3999	4244.4077	40
18	1769.9981	S	4086.2910	4087.2988	4088.3066	39
19	1869.0665	V	3999.2589	4000.2668	4001.2746	38
20	1997.1614	K	3900.1905	3901.1983	3902.2062	37
21	2068.1985	A	3772.0956	3773.1034	3774.1112	36
22	2125.2200	G	3701.0584	3702.0663	3703.0741	35
23	2238.3041	L	3644.0370	3645.0448	3646.0526	34
24	2351.3881	I	3530.9529	3531.9607	3532.9686	33
25	2498.4566	F	3417.8688	3418.8767	3419.8845	32
26	2595.5093	P	3270.8004	3271.8083	3272.8161	31
27	2694.5777	V	3173.7477	3174.7555	3175.7633	30
28	2751.5992	G	3074.6793	3075.6871	3076.6949	29
29	2907.7003	R	3017.6578	3018.6656	3019.6734	28
30	3006.7687	V	2861.5567	2862.5645	2863.5723	27
31	3063.7902	G	2762.4883	2763.4961	2764.5039	26
32	3164.8379	T	2705.4668	2706.4746	2707.4825	25
33	3277.9219	L	2604.4191	2605.4269	2606.4348	24
34	3391.0060	L	2491.3351	2492.3429	2493.3507	23
35	3547.1071	R	2378.2510	2379.2588	2380.2666	22
36	3703.2082	R	2222.1499	2223.1577	2224.1655	21
37	3760.2297	G	2066.0488	2067.0566	2068.0644	20
38	3888.2883	Q	2009.0273	2010.0351	2011.0430	19
39	4051.3516	Y	1880.9687	1881.9766	1882.9844	18
40	4122.3887	A	1717.9054	1718.9132	1719.9211	17
41	4278.4898	R	1646.8683	1647.8761	1648.8839	16
42	4434.5909	R	1490.7672	1491.7750	1492.7828	15
43	4547.6750	I	1334.6661	1335.6739	1336.6817	14
44	4604.6964	G	1221.5820	1222.5898	1223.5977	13
45	4675.7336	A	1164.5605	1165.5684	1166.5762	12
46	4762.7656	S	1093.5234	1094.5312	1095.5391	11
47	4819.7871	G	1006.4914	1007.4992	1008.5070	10
48	4890.8242	A	949.4699	950.4778	951.4856	9
49	4989.8926	V	878.4328	879.4406	880.4485	8
50	5152.9559	Y	779.3644	780.3722	781.3801	7
51	5283.9964	M	616.3011	617.3089	618.3167	6
52	5355.0335	A	485.2606	486.2684	487.2762	5
53	5426.0706	A	414.2235	415.2313	416.2391	4
54	5525.1390	V	343.1864	344.1942	345.2020	3
55	5638.2231	L	244.1179	245.1258	246.1336	2
56		E	131.0339	132.0417	133.0495	1

## Sheet: K8ac
#	c	Seq.	z	z+1	z+2	#		Histone code
1	89.0709	A				56		K8ac
2	190.1186	T	5739.2232	5740.2310	5741.2388	55
3	287.1714	P	5638.1755	5639.1833	5640.1911	54
4	415.2663	K	5541.1227	5542.1305	5543.1384	53
5	543.3249	Q	5413.0278	5414.0356	5415.0434	52
6	614.3620	A	5284.9692	5285.9770	5286.9848	51
7	713.4305	V	5213.9321	5214.9399	5215.9477	50
8	883.5360	K	5114.8636	5115.8715	5116.8793	49
9	1011.6309	K	4944.7581	4945.7659	4946.7738	48
10	1082.6681	A	4816.6632	4817.6710	4818.6788	47
11	1169.7001	S	4745.6260	4746.6339	4747.6417	46
12	1297.7950	K	4658.5940	4659.6018	4660.6097	45
13	1354.8165	G	4530.4991	4531.5069	4532.5147	44
14	1411.8380	G	4473.4776	4474.4854	4475.4932	43
15	1498.8700	S	4416.4561	4417.4640	4418.4718	42
16	1585.9020	S	4329.4241	4330.4319	4331.4397	41
17	1742.0031	R	4242.3921	4243.3999	4244.4077	40
18	1829.0352	S	4086.2910	4087.2988	4088.3066	39
19	1928.1036	V	3999.2589	4000.2668	4001.2746	38
20	2056.1985	K	3900.1905	3901.1983	3902.2062	37
21	2127.2357	A	3772.0956	3773.1034	3774.1112	36
22	2184.2571	G	3701.0584	3702.0663	3703.0741	35
23	2297.3412	L	3644.0370	3645.0448	3646.0526	34
24	2410.4253	I	3530.9529	3531.9607	3532.9686	33
25	2557.4937	F	3417.8688	3418.8767	3419.8845	32
26	2654.5464	P	3270.8004	3271.8083	3272.8161	31
27	2753.6148	V	3173.7477	3174.7555	3175.7633	30
28	2810.6363	G	3074.6793	3075.6871	3076.6949	29
29	2966.7374	R	3017.6578	3018.6656	3019.6734	28
30	3065.8058	V	2861.5567	2862.5645	2863.5723	27
31	3122.8273	G	2762.4883	2763.4961	2764.5039	26
32	3223.8750	T	2705.4668	2706.4746	2707.4825	25
33	3336.9590	L	2604.4191	2605.4269	2606.4348	24
34	3450.0431	L	2491.3351	2492.3429	2493.3507	23
35	3606.1442	R	2378.2510	2379.2588	2380.2666	22
36	3762.2453	R	2222.1499	2223.1577	2224.1655	21
37	3819.2668	G	2066.0488	2067.0566	2068.0644	20
38	3947.3254	Q	2009.0273	2010.0351	2011.0430	19
39	4110.3887	Y	1880.9687	1881.9766	1882.9844	18
40	4181.4258	A	1717.9054	1718.9132	1719.9211	17
41	4337.5269	R	1646.8683	1647.8761	1648.8839	16
42	4493.6280	R	1490.7672	1491.7750	1492.7828	15
43	4606.7121	I	1334.6661	1335.6739	1336.6817	14
44	4663.7336	G	1221.5820	1222.5898	1223.5977	13
45	4734.7707	A	1164.5605	1165.5684	1166.5762	12
46	4821.8027	S	1093.5234	1094.5312	1095.5391	11
47	4878.8242	G	1006.4914	1007.4992	1008.5070	10
48	4949.8613	A	949.4699	950.4778	951.4856	9
49	5048.9297	V	878.4328	879.4406	880.4485	8
50	5211.9930	Y	779.3644	780.3722	781.3801	7
51	5343.0335	M	616.3011	617.3089	618.3167	6
52	5414.0706	A	485.2606	486.2684	487.2762	5
53	5485.1077	A	414.2235	415.2313	416.2391	4
54	5584.1762	V	343.1864	344.1942	345.2020	3
55	5697.2602	L	244.1179	245.1258	246.1336	2
56		E	131.0339	132.0417	133.0495	1

## Sheet: K9me3
#	c	Seq.	z	z+1	z+2	#		Histone code
1	89.0709	A				56		K9me3
2	190.1186	T	5680.1860	5681.1939	5682.2017	55
3	287.1714	P	5579.1384	5580.1462	5581.1540	54
4	415.2663	K	5482.0856	5483.0934	5484.1013	53
5	543.3249	Q	5353.9906	5354.9985	5356.0063	52
6	614.3620	A	5225.9321	5226.9399	5227.9477	51
7	713.4305	V	5154.8949	5155.9028	5156.9106	50
8	841.5254	K	5055.8265	5056.8344	5057.8422	49
9	952.5938	K	4927.7316	4928.7394	4929.7472	48
10	1023.6309	A	4816.6632	4817.6710	4818.6788	47
11	1110.6630	S	4745.6260	4746.6339	4747.6417	46
12	1238.7579	K	4658.5940	4659.6018	4660.6097	45
13	1295.7794	G	4530.4991	4531.5069	4532.5147	44
14	1352.8009	G	4473.4776	4474.4854	4475.4932	43
15	1439.8329	S	4416.4561	4417.4640	4418.4718	42
16	1526.8649	S	4329.4241	4330.4319	4331.4397	41
17	1682.9660	R	4242.3921	4243.3999	4244.4077	40
18	1769.9981	S	4086.2910	4087.2988	4088.3066	39
19	1869.0665	V	3999.2589	4000.2668	4001.2746	38
20	1997.1614	K	3900.1905	3901.1983	3902.2062	37
21	2068.1985	A	3772.0956	3773.1034	3774.1112	36
22	2125.2200	G	3701.0584	3702.0663	3703.0741	35
23	2238.3041	L	3644.0370	3645.0448	3646.0526	34
24	2351.3881	I	3530.9529	3531.9607	3532.9686	33
25	2498.4566	F	3417.8688	3418.8767	3419.8845	32
26	2595.5093	P	3270.8004	3271.8083	3272.8161	31
27	2694.5777	V	3173.7477	3174.7555	3175.7633	30
28	2751.5992	G	3074.6793	3075.6871	3076.6949	29
29	2907.7003	R	3017.6578	3018.6656	3019.6734	28
30	3006.7687	V	2861.5567	2862.5645	2863.5723	27
31	3063.7902	G	2762.4883	2763.4961	2764.5039	26
32	3164.8379	T	2705.4668	2706.4746	2707.4825	25
33	3277.9219	L	2604.4191	2605.4269	2606.4348	24
34	3391.0060	L	2491.3351	2492.3429	2493.3507	23
35	3547.1071	R	2378.2510	2379.2588	2380.2666	22
36	3703.2082	R	2222.1499	2223.1577	2224.1655	21
37	3760.2297	G	2066.0488	2067.0566	2068.0644	20
38	3888.2883	Q	2009.0273	2010.0351	2011.0430	19
39	4051.3516	Y	1880.9687	1881.9766	1882.9844	18
40	4122.3887	A	1717.9054	1718.9132	1719.9211	17
41	4278.4898	R	1646.8683	1647.8761	1648.8839	16
42	4434.5909	R	1490.7672	1491.7750	1492.7828	15
43	4547.6750	I	1334.6661	1335.6739	1336.6817	14
44	4604.6964	G	1221.5820	1222.5898	1223.5977	13
45	4675.7336	A	1164.5605	1165.5684	1166.5762	12
46	4762.7656	S	1093.5234	1094.5312	1095.5391	11
47	4819.7871	G	1006.4914	1007.4992	1008.5070	10
48	4890.8242	A	949.4699	950.4778	951.4856	9
49	4989.8926	V	878.4328	879.4406	880.4485	8
50	5152.9559	Y	779.3644	780.3722	781.3801	7
51	5283.9964	M	616.3011	617.3089	618.3167	6
52	5355.0335	A	485.2606	486.2684	487.2762	5
53	5426.0706	A	414.2235	415.2313	416.2391	4
54	5525.1390	V	343.1864	344.1942	345.2020	3
55	5638.2231	L	244.1179	245.1258	246.1336	2
56		E	131.0339	132.0417	133.0495	1

## Sheet: S11ph
#	c	Seq.	z	z+1	z+2	#		Histone code
1	89.0709	A				56		K4me1S11ph
2	190.1186	T	5791.1946	5792.2024	5793.2102	55
3	287.1714	P	5690.1469	5691.1547	5692.1625	54
4	429.2820	K	5593.0941	5594.1020	5595.1098	53
5	557.3406	Q	5450.9835	5451.9913	5452.9992	52
6	628.3777	A	5322.9249	5323.9328	5324.9406	51
7	727.4461	V	5251.8878	5252.8957	5253.9035	50
8	855.5411	K	5152.8194	5153.8272	5154.8351	49
9	983.6360	K	5024.7245	5025.7323	5026.7401	48
10	1054.6731	A	4896.6295	4897.6373	4898.6451	47
11	1221.6715	S	4825.5924	4826.6002	4827.6080	46
12	1349.7665	K	4658.5940	4659.6018	4660.6097	45
13	1406.7879	G	4530.4991	4531.5069	4532.5147	44
14	1463.8094	G	4473.4776	4474.4854	4475.4932	43
15	1550.8414	S	4416.4561	4417.4640	4418.4718	42
16	1637.8734	S	4329.4241	4330.4319	4331.4397	41
17	1793.9746	R	4242.3921	4243.3999	4244.4077	40
18	1881.0066	S	4086.2910	4087.2988	4088.3066	39
19	1980.0750	V	3999.2589	4000.2668	4001.2746	38
20	2108.1700	K	3900.1905	3901.1983	3902.2062	37
21	2179.2071	A	3772.0956	3773.1034	3774.1112	36
22	2236.2285	G	3701.0584	3702.0663	3703.0741	35
23	2349.3126	L	3644.0370	3645.0448	3646.0526	34
24	2462.3967	I	3530.9529	3531.9607	3532.9686	33
25	2609.4651	F	3417.8688	3418.8767	3419.8845	32
26	2706.5178	P	3270.8004	3271.8083	3272.8161	31
27	2805.5863	V	3173.7477	3174.7555	3175.7633	30
28	2862.6077	G	3074.6793	3075.6871	3076.6949	29
29	3018.7088	R	3017.6578	3018.6656	3019.6734	28
30	3117.7773	V	2861.5567	2862.5645	2863.5723	27
31	3174.7987	G	2762.4883	2763.4961	2764.5039	26
32	3275.8464	T	2705.4668	2706.4746	2707.4825	25
33	3388.9305	L	2604.4191	2605.4269	2606.4348	24
34	3502.0145	L	2491.3351	2492.3429	2493.3507	23
35	3658.1156	R	2378.2510	2379.2588	2380.2666	22
36	3814.2167	R	2222.1499	2223.1577	2224.1655	21
37	3871.2382	G	2066.0488	2067.0566	2068.0644	20
38	3999.2968	Q	2009.0273	2010.0351	2011.0430	19
39	4162.3601	Y	1880.9687	1881.9766	1882.9844	18
40	4233.3972	A	1717.9054	1718.9132	1719.9211	17
41	4389.4983	R	1646.8683	1647.8761	1648.8839	16
42	4545.5995	R	1490.7672	1491.7750	1492.7828	15
43	4658.6835	I	1334.6661	1335.6739	1336.6817	14
44	4715.7050	G	1221.5820	1222.5898	1223.5977	13
45	4786.7421	A	1164.5605	1165.5684	1166.5762	12
46	4873.7741	S	1093.5234	1094.5312	1095.5391	11
47	4930.7956	G	1006.4914	1007.4992	1008.5070	10
48	5001.8327	A	949.4699	950.4778	951.4856	9
49	5100.9011	V	878.4328	879.4406	880.4485	8
50	5263.9644	Y	779.3644	780.3722	781.3801	7
51	5395.0049	M	616.3011	617.3089	618.3167	6
52	5466.0420	A	485.2606	486.2684	487.2762	5
53	5537.0792	A	414.2235	415.2313	416.2391	4
54	5636.1476	V	343.1864	344.1942	345.2020	3
55	5749.2316	L	244.1179	245.1258	246.1336	2
56		E	131.0339	132.0417	133.0495	1

## Sheet: K12me1
#	c	Seq.	z	z+1	z+2	#		Histone code
1	89.0709	A				56		K12me1
2	190.1186	T	5711.2282	5712.2361	5713.2439	55
3	287.1714	P	5610.1806	5611.1884	5612.1962	54
4	415.2663	K	5513.1278	5514.1356	5515.1435	53
5	543.3249	Q	5385.0328	5386.0407	5387.0485	52
6	614.3620	A	5256.9743	5257.9821	5258.9899	51
7	713.4305	V	5185.9371	5186.9450	5187.9528	50
8	841.5254	K	5086.8687	5087.8766	5088.8844	49
9	969.6204	K	4958.7738	4959.7816	4960.7894	48
10	1040.6575	A	4830.6788	4831.6866	4832.6945	47
11	1127.6895	S	4759.6417	4760.6495	4761.6573	46
12	1269.8001	K	4672.6097	4673.6175	4674.6253	45
13	1326.8216	G	4530.4991	4531.5069	4532.5147	44
14	1383.8431	G	4473.4776	4474.4854	4475.4932	43
15	1470.8751	S	4416.4561	4417.4640	4418.4718	42
16	1557.9071	S	4329.4241	4330.4319	4331.4397	41
17	1714.0082	R	4242.3921	4243.3999	4244.4077	40
18	1801.0403	S	4086.2910	4087.2988	4088.3066	39
19	1900.1087	V	3999.2589	4000.2668	4001.2746	38
20	2028.2036	K	3900.1905	3901.1983	3902.2062	37
21	2099.2407	A	3772.0956	3773.1034	3774.1112	36
22	2156.2622	G	3701.0584	3702.0663	3703.0741	35
23	2269.3463	L	3644.0370	3645.0448	3646.0526	34
24	2382.4303	I	3530.9529	3531.9607	3532.9686	33
25	2529.4988	F	3417.8688	3418.8767	3419.8845	32
26	2626.5515	P	3270.8004	3271.8083	3272.8161	31
27	2725.6199	V	3173.7477	3174.7555	3175.7633	30
28	2782.6414	G	3074.6793	3075.6871	3076.6949	29
29	2938.7425	R	3017.6578	3018.6656	3019.6734	28
30	3037.8109	V	2861.5567	2862.5645	2863.5723	27
31	3094.8324	G	2762.4883	2763.4961	2764.5039	26
32	3195.8801	T	2705.4668	2706.4746	2707.4825	25
33	3308.9641	L	2604.4191	2605.4269	2606.4348	24
34	3422.0482	L	2491.3351	2492.3429	2493.3507	23
35	3578.1493	R	2378.2510	2379.2588	2380.2666	22
36	3734.2504	R	2222.1499	2223.1577	2224.1655	21
37	3791.2719	G	2066.0488	2067.0566	2068.0644	20
38	3919.3305	Q	2009.0273	2010.0351	2011.0430	19
39	4082.3938	Y	1880.9687	1881.9766	1882.9844	18
40	4153.4309	A	1717.9054	1718.9132	1719.9211	17
41	4309.5320	R	1646.8683	1647.8761	1648.8839	16
42	4465.6331	R	1490.7672	1491.7750	1492.7828	15
43	4578.7172	I	1334.6661	1335.6739	1336.6817	14
44	4635.7386	G	1221.5820	1222.5898	1223.5977	13
45	4706.7758	A	1164.5605	1165.5684	1166.5762	12
46	4793.8078	S	1093.5234	1094.5312	1095.5391	11
47	4850.8293	G	1006.4914	1007.4992	1008.5070	10
48	4921.8664	A	949.4699	950.4778	951.4856	9
49	5020.9348	V	878.4328	879.4406	880.4485	8
50	5183.9981	Y	779.3644	780.3722	781.3801	7
51	5315.0386	M	616.3011	617.3089	618.3167	6
52	5386.0757	A	485.2606	486.2684	487.2762	5
53	5457.1128	A	414.2235	415.2313	416.2391	4
54	5556.1812	V	343.1864	344.1942	345.2020	3
55	5669.2653	L	244.1179	245.1258	246.1336	2
56		E	131.0339	132.0417	133.0495	1

[truncated: 20 more sheets: K12ac, S15ph, S16ph, R17me1, R17me2, S18ph, K20me2, Y39oh Y50oh, K78ac, R90me1, R100me1, R100me2, T105ph S112ph, R106me1, R106me2, K115me2, K115me3, K120me3, S123ph, K125me3]
