# Supplementary material for: Trypanosoma brucei histones are heavily modified with combinatorial post-translational modifications and mark Pol II transcription start regions with hyperacetylated H2A
Source: Nucleic Acids Res. 2022 Sep 12;50(17):9705–23. doi: 10.1093/nar/gkac759 (PMC9508842; doi:10.1093/nar/gkac759)
Supplement: gkac759_Supplemental_Files [file gkac759_supplemental_files.zip › Supplementary table S2 H2A.Z PTMs MS.MS spectra and fragmentation tables.xls]

## Sheet: Sheet 1 - H2A.Z peptide fragments and quantitation
	H2A.Z in silico digestion showing resulting peptides with detected peptides indicated by red blocks

## Sheet: K35me3
#	c	Seq.	z	z+1	z+2	#		Histone code
1	133.0608	D				58		M19oxK31acK35me3M39oxK59ac
2	204.0979	A	5472.0245	5473.0323	5474.0401	57
3	303.1663	V	5400.9874	5401.9952	5403.0030	56
4	400.2191	P	5301.9189	5302.9268	5303.9346	55
5	528.2776	Q	5204.8662	5205.8740	5206.8818	54
6	599.3148	A	5076.8076	5077.8154	5078.8232	53
7	696.3675	P	5005.7705	5006.7783	5007.7861	52
8	809.4516	L	4908.7177	4909.7255	4910.7334	51
9	908.5200	V	4795.6337	4796.6415	4797.6493	50
10	965.5415	G	4696.5652	4697.5731	4698.5809	49
11	1022.5629	G	4639.5438	4640.5516	4641.5594	48
12	1121.6313	V	4582.5223	4583.5301	4584.5380	47
13	1192.6685	A	4483.4539	4484.4617	4485.4695	46
14	1339.7039	M	4412.4168	4413.4246	4414.4324	45
15	1426.7359	S	4265.3814	4266.3892	4267.3970	44
16	1523.7886	P	4178.3494	4179.3572	4180.3650	43
17	1652.8312	E	4081.2966	4082.3044	4083.3122	42
18	1780.8898	Q	3952.2540	3953.2618	3954.2696	41
19	1851.9269	A	3824.1954	3825.2032	3826.2111	40
20	1938.9590	S	3753.1583	3754.1661	3755.1740	39
21	2009.9961	A	3666.1263	3667.1341	3668.1419	38
22	2123.0801	L	3595.0892	3596.0970	3597.1048	37
23	2224.1278	T	3482.0051	3483.0129	3484.0208	36
24	2281.1493	G	3380.9574	3381.9652	3382.9731	35
25	2338.1707	G	3323.9360	3324.9438	3325.9516	34
26	2508.2763	K	3266.9145	3267.9223	3268.9301	33
27	2621.3603	L	3096.8090	3097.8168	3098.8246	32
28	2678.3818	G	2983.7249	2984.7327	2985.7406	31
29	2735.4033	G	2926.7034	2927.7113	2928.7191	30
30	2905.5452	K	2869.6820	2870.6898	2871.6976	29
31	2976.5823	A	2699.5401	2700.5479	2701.5557	28
32	3075.6507	V	2628.5029	2629.5108	2630.5186	27
33	3132.6722	G	2529.4345	2530.4424	2531.4502	26
34	3245.7198	P	2472.4131	2473.4209	2474.4287	25
35	3316.7570	A	2359.3654	2360.3732	2361.3810	24
36	3453.8159	H	2288.3283	2289.3361	2290.3439	23
37	3510.8373	G	2151.2694	2152.2772	2153.2850	22
38	3638.9323	K	2094.2479	2095.2557	2096.2635	21
39	3695.9538	G	1966.1529	1967.1608	1968.1686	20
40	3824.0487	K	1909.1315	1910.1393	1911.1471	19
41	3881.0702	G	1781.0365	1782.0443	1783.0522	18
42	4009.1652	K	1724.0150	1725.0229	1726.0307	17
43	4066.1866	G	1595.9201	1596.9279	1597.9357	16
44	4194.2816	K	1538.8986	1539.9064	1540.9143	15
45	4251.3030	G	1410.8037	1411.8115	1412.8193	14
46	4379.3980	K	1353.7822	1354.7900	1355.7978	13
47	4535.4991	R	1225.6872	1226.6951	1227.7029	12
48	4592.5206	G	1069.5861	1070.5939	1071.6018	11
49	4649.5420	G	1012.5647	1013.5725	1014.5803	10
50	4777.6370	K	955.5432	956.5510	957.5588	9
51	4878.6847	T	827.4482	828.4561	829.4639	8
52	4935.7062	G	726.4005	727.4084	728.4162	7
53	4992.7276	G	669.3791	670.3869	671.3947	6
54	5162.8331	K	612.3576	613.3654	614.3733	5
55	5233.8703	A	442.2521	443.2599	444.2677	4
56	5290.8917	G	371.2150	372.2228	373.2306	3
57	5446.9928	R	314.1935	315.2013	316.2092	2
58		R	158.0924	159.1002	160.1081	1

## Sheet: K43me3
#	c	Seq.	z	z+1	z+2	#		Histone code
1	133.0608	D				58		M19oxK31acM39oxK43me3K59ac
2	204.0979	A	5472.0245	5473.0323	5474.0401	57
3	303.1663	V	5400.9874	5401.9952	5403.0030	56
4	400.2191	P	5301.9189	5302.9268	5303.9346	55
5	528.2776	Q	5204.8662	5205.8740	5206.8818	54
6	599.3148	A	5076.8076	5077.8154	5078.8232	53
7	696.3675	P	5005.7705	5006.7783	5007.7861	52
8	809.4516	L	4908.7177	4909.7255	4910.7334	51
9	908.5200	V	4795.6337	4796.6415	4797.6493	50
10	965.5415	G	4696.5652	4697.5731	4698.5809	49
11	1022.5629	G	4639.5438	4640.5516	4641.5594	48
12	1121.6313	V	4582.5223	4583.5301	4584.5380	47
13	1192.6685	A	4483.4539	4484.4617	4485.4695	46
14	1339.7039	M	4412.4168	4413.4246	4414.4324	45
15	1426.7359	S	4265.3814	4266.3892	4267.3970	44
16	1523.7886	P	4178.3494	4179.3572	4180.3650	43
17	1652.8312	E	4081.2966	4082.3044	4083.3122	42
18	1780.8898	Q	3952.2540	3953.2618	3954.2696	41
19	1851.9269	A	3824.1954	3825.2032	3826.2111	40
20	1938.9590	S	3753.1583	3754.1661	3755.1740	39
21	2009.9961	A	3666.1263	3667.1341	3668.1419	38
22	2123.0801	L	3595.0892	3596.0970	3597.1048	37
23	2224.1278	T	3482.0051	3483.0129	3484.0208	36
24	2281.1493	G	3380.9574	3381.9652	3382.9731	35
25	2338.1707	G	3323.9360	3324.9438	3325.9516	34
26	2508.2763	K	3266.9145	3267.9223	3268.9301	33
27	2621.3603	L	3096.8090	3097.8168	3098.8246	32
28	2678.3818	G	2983.7249	2984.7327	2985.7406	31
29	2735.4033	G	2926.7034	2927.7113	2928.7191	30
30	2863.4982	K	2869.6820	2870.6898	2871.6976	29
31	2934.5353	A	2741.5870	2742.5948	2743.6027	28
32	3033.6038	V	2670.5499	2671.5577	2672.5655	27
33	3090.6252	G	2571.4815	2572.4893	2573.4971	26
34	3203.6729	P	2514.4600	2515.4678	2516.4757	25
35	3274.7100	A	2401.4123	2402.4202	2403.4280	24
36	3411.7689	H	2330.3752	2331.3831	2332.3909	23
37	3468.7904	G	2193.3163	2194.3241	2195.3320	22
38	3638.9323	K	2136.2948	2137.3027	2138.3105	21
39	3695.9538	G	1966.1529	1967.1608	1968.1686	20
40	3824.0487	K	1909.1315	1910.1393	1911.1471	19
41	3881.0702	G	1781.0365	1782.0443	1783.0522	18
42	4009.1652	K	1724.0150	1725.0229	1726.0307	17
43	4066.1866	G	1595.9201	1596.9279	1597.9357	16
44	4194.2816	K	1538.8986	1539.9064	1540.9143	15
45	4251.3030	G	1410.8037	1411.8115	1412.8193	14
46	4379.3980	K	1353.7822	1354.7900	1355.7978	13
47	4535.4991	R	1225.6872	1226.6951	1227.7029	12
48	4592.5206	G	1069.5861	1070.5939	1071.6018	11
49	4649.5420	G	1012.5647	1013.5725	1014.5803	10
50	4777.6370	K	955.5432	956.5510	957.5588	9
51	4878.6847	T	827.4482	828.4561	829.4639	8
52	4935.7062	G	726.4005	727.4084	728.4162	7
53	4992.7276	G	669.3791	670.3869	671.3947	6
54	5162.8331	K	612.3576	613.3654	614.3733	5
55	5233.8703	A	442.2521	443.2599	444.2677	4
56	5290.8917	G	371.2150	372.2228	373.2306	3
57	5446.9928	R	314.1935	315.2013	316.2092	2
58		R	158.0924	159.1002	160.1081	1
