# Supplementary material for: Trypanosoma brucei histones are heavily modified with combinatorial post-translational modifications and mark Pol II transcription start regions with hyperacetylated H2A
Source: Nucleic Acids Res. 2022 Sep 12;50(17):9705–23. doi: 10.1093/nar/gkac759 (PMC9508842; doi:10.1093/nar/gkac759)
Supplement: gkac759_Supplemental_Files [file gkac759_supplemental_files.zip › Supplementary table S3 H2B PTMs MS.MS spectra and fragmentation tables.xls]

## Sheet: Sheet 1 - H2B peptide fragments, alignments, and quantitation
	H2B in silico digestion showing resulting peptides with detected peptides indicated by red blocks															Quantitation of modified and cPTM harbouring peptides using Thermo Scientific FreeStyle
																H2B
																N-Terminal	ATPKSTPAKTRKEAKKTRRQRKRTWNVYVSRSLRSINSQMSMTSRTMKIVNSFVN
																	Z=9			PF	PF
																	Modification		Theo. M/Z	”Rep1” (%)	”Rep2” (%)
																	Unmodified		716.6089	0	0
																	1X me		718.1667	33	14
																	1X me, 1X ox		719.9435	45	37
																	1X me, 2X ox		721.7207	22	28
																	1X me, 3X ox		723.4978	0	21
	T. brucei Histone H2A alignments
	Tb:	Trypanosoma brucei
	Hs:	Homo sapiens
	Dm:	Drosophila melanogaster
	Tc:	Trypanosoma cruzi
	Sc:	Saccharomyces cerevisiae

## Sheet: R11me1
#	c	Seq.	z	z+1	z+2	#		Histone code
1	89.0709	A				55		R11me1
2	190.1186	T	6367.4401	6368.4479	6369.4558	54
3	287.1714	P	6266.3924	6267.4003	6268.4081	53
4	415.2663	K	6169.3397	6170.3475	6171.3553	52
5	502.2984	S	6041.2447	6042.2525	6043.2604	51
6	603.3461	T	5954.2127	5955.2205	5956.2283	50
7	700.3988	P	5853.1650	5854.1728	5855.1807	49
8	771.4359	A	5756.1122	5757.1201	5758.1279	48
9	899.5309	K	5685.0751	5686.0830	5687.0908	47
10	1000.5786	T	5556.9802	5557.9880	5558.9958	46
11	1170.6953	R	5455.9325	5456.9403	5457.9481	45
12	1298.7903	K	5285.8157	5286.8236	5287.8314	44
13	1427.8329	E	5157.7208	5158.7286	5159.7364	43
14	1498.8700	A	5028.6782	5029.6860	5030.6938	42
15	1626.9650	K	4957.6411	4958.6489	4959.6567	41
16	1755.0599	K	4829.5461	4830.5539	4831.5617	40
17	1856.1076	T	4701.4511	4702.4590	4703.4668	39
18	2012.2087	R	4600.4035	4601.4113	4602.4191	38
19	2168.3098	R	4444.3023	4445.3102	4446.3180	37
20	2296.3684	Q	4288.2012	4289.2091	4290.2169	36
21	2452.4695	R	4160.1427	4161.1505	4162.1583	35
22	2580.5645	K	4004.0415	4005.0494	4006.0572	34
23	2736.6656	R	3875.9466	3876.9544	3877.9622	33
24	2837.7133	T	3719.8455	3720.8533	3721.8611	32
25	3023.7926	W	3618.7978	3619.8056	3620.8134	31
26	3137.8355	N	3432.7185	3433.7263	3434.7341	30
27	3236.9039	V	3318.6755	3319.6834	3320.6912	29
28	3399.9673	Y	3219.6071	3220.6150	3221.6228	28
29	3499.0357	V	3056.5438	3057.5516	3058.5595	27
30	3586.0677	S	2957.4754	2958.4832	2959.4910	26
31	3742.1688	R	2870.4434	2871.4512	2872.4590	25
32	3829.2008	S	2714.3423	2715.3501	2716.3579	24
33	3942.2849	L	2627.3102	2628.3180	2629.3259	23
34	4098.3860	R	2514.2262	2515.2340	2516.2418	22
35	4185.4180	S	2358.1250	2359.1329	2360.1407	21
36	4298.5021	I	2271.0930	2272.1008	2273.1087	20
37	4412.5450	N	2158.0090	2159.0168	2160.0246	19
38	4499.5771	S	2043.9660	2044.9739	2045.9817	18
39	4627.6356	Q	1956.9340	1957.9418	1958.9497	17
40	4758.6761	M	1828.8754	1829.8832	1830.8911	16
41	4845.7081	S	1697.8349	1698.8428	1699.8506	15
42	4976.7486	M	1610.8029	1611.8107	1612.8186	14
43	5077.7963	T	1479.7624	1480.7702	1481.7781	13
44	5164.8283	S	1378.7147	1379.7226	1380.7304	12
45	5320.9295	R	1291.6827	1292.6905	1293.6984	11
46	5421.9771	T	1135.5816	1136.5894	1137.5973	10
47	5553.0176	M	1034.5339	1035.5418	1036.5496	9
48	5681.1126	K	903.4934	904.5013	905.5091	8
49	5794.1966	I	775.3985	776.4063	777.4141	7
50	5893.2651	V	662.3144	663.3222	664.3301	6
51	6007.3080	N	563.2460	564.2538	565.2617	5
52	6094.3400	S	449.2031	450.2109	451.2187	4
53	6241.4084	F	362.1710	363.1789	364.1867	3
54	6340.4768	V	215.1026	216.1105	217.1183	2
55		N	116.0342	117.0420	118.0499	1

## Sheet: K15me1
#	c	Seq.	z	z+1	z+2	#		Histone code
1	89.0709	A				55		K15me1
2	190.1186	T	6367.4401	6368.4479	6369.4558	54
3	287.1714	P	6266.3924	6267.4003	6268.4081	53
4	415.2663	K	6169.3397	6170.3475	6171.3553	52
5	502.2984	S	6041.2447	6042.2525	6043.2604	51
6	603.3461	T	5954.2127	5955.2205	5956.2283	50
7	700.3988	P	5853.1650	5854.1728	5855.1807	49
8	771.4359	A	5756.1122	5757.1201	5758.1279	48
9	899.5309	K	5685.0751	5686.0830	5687.0908	47
10	1000.5786	T	5556.9802	5557.9880	5558.9958	46
11	1156.6797	R	5455.9325	5456.9403	5457.9481	45
12	1284.7746	K	5299.8314	5300.8392	5301.8470	44
13	1413.8172	E	5171.7364	5172.7442	5173.7521	43
14	1484.8544	A	5042.6938	5043.7016	5044.7095	42
15	1626.9650	K	4971.6567	4972.6645	4973.6724	41
16	1755.0599	K	4829.5461	4830.5539	4831.5617	40
17	1856.1076	T	4701.4511	4702.4590	4703.4668	39
18	2012.2087	R	4600.4035	4601.4113	4602.4191	38
19	2168.3098	R	4444.3023	4445.3102	4446.3180	37
20	2296.3684	Q	4288.2012	4289.2091	4290.2169	36
21	2452.4695	R	4160.1427	4161.1505	4162.1583	35
22	2580.5645	K	4004.0415	4005.0494	4006.0572	34
23	2736.6656	R	3875.9466	3876.9544	3877.9622	33
24	2837.7133	T	3719.8455	3720.8533	3721.8611	32
25	3023.7926	W	3618.7978	3619.8056	3620.8134	31
26	3137.8355	N	3432.7185	3433.7263	3434.7341	30
27	3236.9039	V	3318.6755	3319.6834	3320.6912	29
28	3399.9673	Y	3219.6071	3220.6150	3221.6228	28
29	3499.0357	V	3056.5438	3057.5516	3058.5595	27
30	3586.0677	S	2957.4754	2958.4832	2959.4910	26
31	3742.1688	R	2870.4434	2871.4512	2872.4590	25
32	3829.2008	S	2714.3423	2715.3501	2716.3579	24
33	3942.2849	L	2627.3102	2628.3180	2629.3259	23
34	4098.3860	R	2514.2262	2515.2340	2516.2418	22
35	4185.4180	S	2358.1250	2359.1329	2360.1407	21
36	4298.5021	I	2271.0930	2272.1008	2273.1087	20
37	4412.5450	N	2158.0090	2159.0168	2160.0246	19
38	4499.5771	S	2043.9660	2044.9739	2045.9817	18
39	4627.6356	Q	1956.9340	1957.9418	1958.9497	17
40	4758.6761	M	1828.8754	1829.8832	1830.8911	16
41	4845.7081	S	1697.8349	1698.8428	1699.8506	15
42	4976.7486	M	1610.8029	1611.8107	1612.8186	14
43	5077.7963	T	1479.7624	1480.7702	1481.7781	13
44	5164.8283	S	1378.7147	1379.7226	1380.7304	12
45	5320.9295	R	1291.6827	1292.6905	1293.6984	11
46	5421.9771	T	1135.5816	1136.5894	1137.5973	10
47	5553.0176	M	1034.5339	1035.5418	1036.5496	9
48	5681.1126	K	903.4934	904.5013	905.5091	8
49	5794.1966	I	775.3985	776.4063	777.4141	7
50	5893.2651	V	662.3144	663.3222	664.3301	6
51	6007.3080	N	563.2460	564.2538	565.2617	5
52	6094.3400	S	449.2031	450.2109	451.2187	4
53	6241.4084	F	362.1710	363.1789	364.1867	3
54	6340.4768	V	215.1026	216.1105	217.1183	2
55		N	116.0342	117.0420	118.0499	1

## Sheet: T24ph
#	c	Seq.	z	z+1	z+2	#		Histone code
1	89.0709	A				55		K4me1T24phM47ox
2	190.1186	T	6463.4014	6464.4092	6465.4170	54
3	287.1714	P	6362.3537	6363.3615	6364.3693	53
4	429.2820	K	6265.3009	6266.3087	6267.3166	52
5	516.3140	S	6123.1903	6124.1981	6125.2060	51
6	617.3617	T	6036.1583	6037.1661	6038.1739	50
7	714.4145	P	5935.1106	5936.1184	5937.1263	49
8	785.4516	A	5838.0578	5839.0657	5840.0735	48
9	913.5465	K	5767.0207	5768.0285	5769.0364	47
10	1014.5942	T	5638.9258	5639.9336	5640.9414	46
11	1170.6953	R	5537.8781	5538.8859	5539.8937	45
12	1298.7903	K	5381.7770	5382.7848	5383.7926	44
13	1427.8329	E	5253.6820	5254.6898	5255.6977	43
14	1498.8700	A	5124.6394	5125.6472	5126.6551	42
15	1626.9650	K	5053.6023	5054.6101	5055.6180	41
16	1755.0599	K	4925.5073	4926.5152	4927.5230	40
17	1856.1076	T	4797.4124	4798.4202	4799.4280	39
18	2012.2087	R	4696.3647	4697.3725	4698.3803	38
19	2168.3098	R	4540.2636	4541.2714	4542.2792	37
20	2296.3684	Q	4384.1625	4385.1703	4386.1781	36
21	2452.4695	R	4256.1039	4257.1117	4258.1195	35
22	2580.5645	K	4100.0028	4101.0106	4102.0184	34
23	2736.6656	R	3971.9078	3972.9156	3973.9235	33
24	2917.6796	T	3815.8067	3816.8145	3817.8224	32
25	3103.7589	W	3634.7927	3635.8005	3636.8084	31
26	3217.8018	N	3448.7134	3449.7212	3450.7290	30
27	3316.8703	V	3334.6705	3335.6783	3336.6861	29
28	3479.9336	Y	3235.6020	3236.6099	3237.6177	28
29	3579.0020	V	3072.5387	3073.5465	3074.5544	27
30	3666.0340	S	2973.4703	2974.4781	2975.4860	26
31	3822.1351	R	2886.4383	2887.4461	2888.4539	25
32	3909.1672	S	2730.3372	2731.3450	2732.3528	24
33	4022.2512	L	2643.3051	2644.3130	2645.3208	23
34	4178.3523	R	2530.2211	2531.2289	2532.2367	22
35	4265.3844	S	2374.1200	2375.1278	2376.1356	21
36	4378.4684	I	2287.0879	2288.0958	2289.1036	20
37	4492.5114	N	2174.0039	2175.0117	2176.0195	19
38	4579.5434	S	2059.9609	2060.9688	2061.9766	18
39	4707.6020	Q	1972.9289	1973.9367	1974.9446	17
40	4838.6425	M	1844.8703	1845.8782	1846.8860	16
41	4925.6745	S	1713.8299	1714.8377	1715.8455	15
42	5056.7150	M	1626.7978	1627.8056	1628.8135	14
43	5157.7626	T	1495.7573	1496.7652	1497.7730	13
44	5244.7947	S	1394.7097	1395.7175	1396.7253	12
45	5400.8958	R	1307.6776	1308.6855	1309.6933	11
46	5501.9435	T	1151.5765	1152.5843	1153.5922	10
47	5648.9789	M	1050.5288	1051.5367	1052.5445	9
48	5777.0738	K	903.4934	904.5013	905.5091	8
49	5890.1579	I	775.3985	776.4063	777.4141	7
50	5989.2263	V	662.3144	663.3222	664.3301	6
51	6103.2692	N	563.2460	564.2538	565.2617	5
52	6190.3013	S	449.2031	450.2109	451.2187	4
53	6337.3697	F	362.1710	363.1789	364.1867	3
54	6436.4381	V	215.1026	216.1105	217.1183	2
55		N	116.0342	117.0420	118.0499	1

## Sheet: Y28oh
#	c	Seq.	z	z+1	z+2	#		Histone code
1	89.0709	A				55		K4me1W25oxY28ohM47ox
2	190.1186	T	6415.4249	6416.4327	6417.4405	54
3	287.1714	P	6314.3772	6315.3850	6316.3928	53
4	429.2820	K	6217.3244	6218.3322	6219.3401	52
5	516.3140	S	6075.2138	6076.2216	6077.2295	51
6	617.3617	T	5988.1818	5989.1896	5990.1974	50
7	714.4145	P	5887.1341	5888.1419	5889.1498	49
8	785.4516	A	5790.0813	5791.0892	5792.0970	48
9	913.5465	K	5719.0442	5720.0520	5721.0599	47
10	1014.5942	T	5590.9493	5591.9571	5592.9649	46
11	1170.6953	R	5489.9016	5490.9094	5491.9172	45
12	1298.7903	K	5333.8005	5334.8083	5335.8161	44
13	1427.8329	E	5205.7055	5206.7133	5207.7212	43
14	1498.8700	A	5076.6629	5077.6707	5078.6786	42
15	1626.9650	K	5005.6258	5006.6336	5007.6415	41
16	1755.0599	K	4877.5308	4878.5387	4879.5465	40
17	1856.1076	T	4749.4359	4750.4437	4751.4515	39
18	2012.2087	R	4648.3882	4649.3960	4650.4038	38
19	2168.3098	R	4492.2871	4493.2949	4494.3027	37
20	2296.3684	Q	4336.1860	4337.1938	4338.2016	36
21	2452.4695	R	4208.1274	4209.1352	4210.1430	35
22	2580.5645	K	4052.0263	4053.0341	4054.0419	34
23	2736.6656	R	3923.9313	3924.9391	3925.9470	33
24	2837.7133	T	3767.8302	3768.8380	3769.8459	32
25	3039.7875	W	3666.7825	3667.7904	3668.7982	31
26	3153.8304	N	3464.7083	3465.7161	3466.7240	30
27	3252.8988	V	3350.6654	3351.6732	3352.6810	29
28	3431.9571	Y	3251.5970	3252.6048	3253.6126	28
29	3531.0255	V	3072.5387	3073.5465	3074.5544	27
30	3618.0575	S	2973.4703	2974.4781	2975.4860	26
31	3774.1586	R	2886.4383	2887.4461	2888.4539	25
32	3861.1907	S	2730.3372	2731.3450	2732.3528	24
33	3974.2747	L	2643.3051	2644.3130	2645.3208	23
34	4130.3758	R	2530.2211	2531.2289	2532.2367	22
35	4217.4079	S	2374.1200	2375.1278	2376.1356	21
36	4330.4919	I	2287.0879	2288.0958	2289.1036	20
37	4444.5349	N	2174.0039	2175.0117	2176.0195	19
38	4531.5669	S	2059.9609	2060.9688	2061.9766	18
39	4659.6255	Q	1972.9289	1973.9367	1974.9446	17
40	4790.6660	M	1844.8703	1845.8782	1846.8860	16
41	4877.6980	S	1713.8299	1714.8377	1715.8455	15
42	5024.7334	M	1626.7978	1627.8056	1628.8135	14
43	5125.7811	T	1479.7624	1480.7702	1481.7781	13
44	5212.8131	S	1378.7147	1379.7226	1380.7304	12
45	5368.9142	R	1291.6827	1292.6905	1293.6984	11
46	5469.9619	T	1135.5816	1136.5894	1137.5973	10
47	5601.0024	M	1034.5339	1035.5418	1036.5496	9
48	5729.0973	K	903.4934	904.5013	905.5091	8
49	5842.1814	I	775.3985	776.4063	777.4141	7
50	5941.2498	V	662.3144	663.3222	664.3301	6
51	6055.2927	N	563.2460	564.2538	565.2617	5
52	6142.3248	S	449.2031	450.2109	451.2187	4
53	6289.3932	F	362.1710	363.1789	364.1867	3
54	6388.4616	V	215.1026	216.1105	217.1183	2
55		N	116.0342	117.0420	118.0499	1
