# Supplementary material for: Trypanosoma brucei histones are heavily modified with combinatorial post-translational modifications and mark Pol II transcription start regions with hyperacetylated H2A
Source: Nucleic Acids Res. 2022 Sep 12;50(17):9705–23. doi: 10.1093/nar/gkac759 (PMC9508842; doi:10.1093/nar/gkac759)
Supplement: gkac759_Supplemental_Files [file gkac759_supplemental_files.zip › Supplementary table S4 H2B.V PTMs MS.MS spectra and fragmentation tables.xls]

## Sheet: Sheet 1 - H2BV peptide fragments and quantitation
	H2B.V in silico digestion showing resulting peptides with detected peptides indicated by red blocks

## Sheet: P1ac
#	c	Seq.	z	z+1	z+2	#		Histone code
1	157.0972	P				46		P1acK4me2K7acK15acK19ac
2	254.1499	P	4977.8310	4978.8389	4979.8467	45
3	355.1976	T	4880.7783	4881.7861	4882.7939	44
4	511.3239	K	4779.7306	4780.7384	4781.7463	43
5	568.3453	G	4623.6043	4624.6122	4625.6200	42
6	625.3668	G	4566.5829	4567.5907	4568.5985	41
7	795.4723	K	4509.5614	4510.5692	4511.5771	40
8	951.5734	R	4339.4559	4340.4637	4341.4715	39
9	1048.6262	P	4183.3548	4184.3626	4185.3704	38
10	1161.7103	L	4086.3020	4087.3098	4088.3177	37
11	1258.7630	P	3973.2179	3974.2258	3975.2336	36
12	1371.8471	L	3876.1652	3877.1730	3878.1808	35
13	1428.8685	G	3763.0811	3764.0889	3765.0968	34
14	1485.8900	G	3706.0597	3707.0675	3708.0753	33
15	1655.9955	K	3649.0382	3650.0460	3651.0538	32
16	1713.0170	G	3478.9327	3479.9405	3480.9483	31
17	1841.1120	K	3421.9112	3422.9190	3423.9268	30
18	1898.1334	G	3293.8162	3294.8241	3295.8319	29
19	2068.2390	K	3236.7948	3237.8026	3238.8104	28
20	2224.3401	R	3066.6892	3067.6971	3068.7049	27
21	2321.3928	P	2910.5881	2911.5960	2912.6038	26
22	2418.4456	P	2813.5354	2814.5432	2815.5510	25
23	2475.4671	G	2716.4826	2717.4904	2718.4983	24
24	2603.5256	Q	2659.4611	2660.4690	2661.4768	23
25	2704.5733	T	2531.4026	2532.4104	2533.4182	22
26	2805.6210	T	2430.3549	2431.3627	2432.3705	21
27	2933.7160	K	2329.3072	2330.3150	2331.3229	20
28	3020.7480	S	2201.2122	2202.2201	2203.2279	19
29	3107.7800	S	2114.1802	2115.1880	2116.1959	18
30	3194.8120	S	2027.1482	2028.1560	2029.1638	17
31	3281.8441	S	1940.1162	1941.1240	1942.1318	16
32	3437.9452	R	1853.0841	1854.0920	1855.0998	15
33	3566.0401	K	1696.9830	1697.9908	1698.9987	14
34	3694.1351	K	1568.8881	1569.8959	1570.9037	13
35	3781.1671	S	1440.7931	1441.8009	1442.8087	12
36	3838.1886	G	1353.7611	1354.7689	1355.7767	11
37	3909.2257	A	1296.7396	1297.7474	1298.7552	10
38	4065.3268	R	1225.7025	1226.7103	1227.7181	9
39	4221.4279	R	1069.6014	1070.6092	1071.6170	8
40	4278.4494	G	913.5003	914.5081	915.5159	7
41	4406.5444	K	856.4788	857.4866	858.4944	6
42	4534.6393	K	728.3838	729.3917	730.3995	5
43	4662.6979	Q	600.2889	601.2967	602.3045	4
44	4790.7565	Q	472.2303	473.2381	474.2459	3
45	4946.8576	R	344.1717	345.1795	346.1874	2
46		W	188.0706	189.0784	190.0863	1

## Sheet: R8me2
#	c	Seq.	z	z+1	z+2	#		Histone code
1	115.0866	P				46		K7acR8me2
2	212.1394	P	4893.8099	4894.8177	4895.8256	45
3	313.1870	T	4796.7572	4797.7650	4798.7728	44
4	441.2820	K	4695.7095	4696.7173	4697.7251	43
5	498.3035	G	4567.6145	4568.6223	4569.6302	42
6	555.3249	G	4510.5930	4511.6009	4512.6087	41
7	725.4305	K	4453.5716	4454.5794	4455.5872	40
8	909.5629	R	4283.4661	4284.4739	4285.4817	39
9	1006.6156	P	4099.3336	4100.3415	4101.3493	38
10	1119.6997	L	4002.2809	4003.2887	4004.2965	37
11	1216.7525	P	3889.1968	3890.2046	3891.2125	36
12	1329.8365	L	3792.1440	3793.1519	3794.1597	35
13	1386.8580	G	3679.0600	3680.0678	3681.0756	34
14	1443.8794	G	3622.0385	3623.0463	3624.0542	33
15	1571.9744	K	3565.0171	3566.0249	3567.0327	32
16	1628.9959	G	3436.9221	3437.9299	3438.9377	31
17	1757.0908	K	3379.9006	3380.9085	3381.9163	30
18	1814.1123	G	3251.8057	3252.8135	3253.8213	29
19	1942.2073	K	3194.7842	3195.7920	3196.7999	28
20	2098.3084	R	3066.6892	3067.6971	3068.7049	27
21	2195.3611	P	2910.5881	2911.5960	2912.6038	26
22	2292.4139	P	2813.5354	2814.5432	2815.5510	25
23	2349.4354	G	2716.4826	2717.4904	2718.4983	24
24	2477.4939	Q	2659.4611	2660.4690	2661.4768	23
25	2578.5416	T	2531.4026	2532.4104	2533.4182	22
26	2679.5893	T	2430.3549	2431.3627	2432.3705	21
27	2807.6843	K	2329.3072	2330.3150	2331.3229	20
28	2894.7163	S	2201.2122	2202.2201	2203.2279	19
29	2981.7483	S	2114.1802	2115.1880	2116.1959	18
30	3068.7803	S	2027.1482	2028.1560	2029.1638	17
31	3155.8124	S	1940.1162	1941.1240	1942.1318	16
32	3311.9135	R	1853.0841	1854.0920	1855.0998	15
33	3440.0085	K	1696.9830	1697.9908	1698.9987	14
34	3568.1034	K	1568.8881	1569.8959	1570.9037	13
35	3655.1354	S	1440.7931	1441.8009	1442.8087	12
36	3712.1569	G	1353.7611	1354.7689	1355.7767	11
37	3783.1940	A	1296.7396	1297.7474	1298.7552	10
38	3939.2951	R	1225.7025	1226.7103	1227.7181	9
39	4095.3962	R	1069.6014	1070.6092	1071.6170	8
40	4152.4177	G	913.5003	914.5081	915.5159	7
41	4280.5127	K	856.4788	857.4866	858.4944	6
42	4408.6076	K	728.3838	729.3917	730.3995	5
43	4536.6662	Q	600.2889	601.2967	602.3045	4
44	4664.7248	Q	472.2303	473.2381	474.2459	3
45	4820.8259	R	344.1717	345.1795	346.1874	2
46		W	188.0706	189.0784	190.0863	1

## Sheet: K17me1
#	c	Seq.	z	z+1	z+2	#		Histone code
1	115.0866	P				46		K7acK15me1K17me1
2	212.1394	P	4893.8099	4894.8177	4895.8256	45
3	313.1870	T	4796.7572	4797.7650	4798.7728	44
4	441.2820	K	4695.7095	4696.7173	4697.7251	43
5	498.3035	G	4567.6145	4568.6223	4569.6302	42
6	555.3249	G	4510.5930	4511.6009	4512.6087	41
7	725.4305	K	4453.5716	4454.5794	4455.5872	40
8	881.5316	R	4283.4661	4284.4739	4285.4817	39
9	978.5843	P	4127.3649	4128.3728	4129.3806	38
10	1091.6684	L	4030.3122	4031.3200	4032.3278	37
11	1188.7212	P	3917.2281	3918.2359	3919.2438	36
12	1301.8052	L	3820.1753	3821.1832	3822.1910	35
13	1358.8267	G	3707.0913	3708.0991	3709.1069	34
14	1415.8481	G	3650.0698	3651.0776	3652.0855	33
15	1557.9588	K	3593.0484	3594.0562	3595.0640	32
16	1614.9802	G	3450.9377	3451.9456	3452.9534	31
17	1757.0908	K	3393.9163	3394.9241	3395.9319	30
18	1814.1123	G	3251.8057	3252.8135	3253.8213	29
19	1942.2073	K	3194.7842	3195.7920	3196.7999	28
20	2098.3084	R	3066.6892	3067.6971	3068.7049	27
21	2195.3611	P	2910.5881	2911.5960	2912.6038	26
22	2292.4139	P	2813.5354	2814.5432	2815.5510	25
23	2349.4354	G	2716.4826	2717.4904	2718.4983	24
24	2477.4939	Q	2659.4611	2660.4690	2661.4768	23
25	2578.5416	T	2531.4026	2532.4104	2533.4182	22
26	2679.5893	T	2430.3549	2431.3627	2432.3705	21
27	2807.6843	K	2329.3072	2330.3150	2331.3229	20
28	2894.7163	S	2201.2122	2202.2201	2203.2279	19
29	2981.7483	S	2114.1802	2115.1880	2116.1959	18
30	3068.7803	S	2027.1482	2028.1560	2029.1638	17
31	3155.8124	S	1940.1162	1941.1240	1942.1318	16
32	3311.9135	R	1853.0841	1854.0920	1855.0998	15
33	3440.0085	K	1696.9830	1697.9908	1698.9987	14
34	3568.1034	K	1568.8881	1569.8959	1570.9037	13
35	3655.1354	S	1440.7931	1441.8009	1442.8087	12
36	3712.1569	G	1353.7611	1354.7689	1355.7767	11
37	3783.1940	A	1296.7396	1297.7474	1298.7552	10
38	3939.2951	R	1225.7025	1226.7103	1227.7181	9
39	4095.3962	R	1069.6014	1070.6092	1071.6170	8
40	4152.4177	G	913.5003	914.5081	915.5159	7
41	4280.5127	K	856.4788	857.4866	858.4944	6
42	4408.6076	K	728.3838	729.3917	730.3995	5
43	4536.6662	Q	600.2889	601.2967	602.3045	4
44	4664.7248	Q	472.2303	473.2381	474.2459	3
45	4820.8259	R	344.1717	345.1795	346.1874	2
46		W	188.0706	189.0784	190.0863	1
