# Supplementary material for: Trypanosoma brucei histones are heavily modified with combinatorial post-translational modifications and mark Pol II transcription start regions with hyperacetylated H2A
Source: Nucleic Acids Res. 2022 Sep 12;50(17):9705–23. doi: 10.1093/nar/gkac759 (PMC9508842; doi:10.1093/nar/gkac759)
Supplement: gkac759_Supplemental_Files [file gkac759_supplemental_files.zip › Supplementary table S5 H3 PTMs MS.MS spectra and fragmentation tables.xls]

## Sheet: Sheet 1 - H3 peptide fragments , alignments, and quantitation
																			Quantitation of modified and cPTM harbouring peptides using Thermo Scientific FreeStyle
	H3 in silico digestion showing resulting peptides with detected peptides indicated by red blocks
																			H3
																			N-terminal	TARTKKTITSKKSKKASKGSDAASGVKTAQRRWRPGTVALRE
																				Z=8				BF	BF	BF	PF	PF	PF
																				Modification			Theo. m/z	”Rep1” (%)	”Rep2” (%)	”Rep3” (%)	”Rep1” (%)	”Rep2” (%)	”Rep3” (%)
																				Unmodified			505.619	5	5	5	19	24	20
																				1X ox			507.397	81	79	81	49	53	55
																				2X ox			509.174	9	12	10	20	16	16
																				3X ox			510.951	5	5	4	11	8	9
	T. brucei Histone H2A alignments
	Tb:	Trypanosoma brucei
	Tc:	Trypanosoma cruzi
	Hs:	Homo sapiens
	Sc:	Saccharomyces cerevisiae
	Sp:	Schizosaccharomyces pombe
	Mm:	Mus musculus

## Sheet: R2me2
#	c	Seq.	z	z+1	z+2	#		Histone code
1	105.0659	S				25		R2me2
2	289.1983	R	2661.5734	2662.5812	2663.5890	24
3	390.2459	T	2477.4410	2478.4488	2479.4566	23
4	518.3409	K	2376.3933	2377.4011	2378.4089	22
5	647.3835	E	2248.2983	2249.3061	2250.3140	21
6	748.4312	T	2119.2557	2120.2636	2121.2714	20
7	819.4683	A	2018.2080	2019.2159	2020.2237	19
8	975.5694	R	1947.1709	1948.1788	1949.1866	18
9	1076.6171	T	1791.0698	1792.0776	1793.0855	17
10	1204.7120	K	1690.0221	1691.0300	1692.0378	16
11	1332.8070	K	1561.9272	1562.9350	1563.9428	15
12	1433.8547	T	1433.8322	1434.8400	1435.8479	14
13	1546.9388	I	1332.7845	1333.7924	1334.8002	13
14	1647.9864	T	1219.7005	1220.7083	1221.7161	12
15	1735.0185	S	1118.6528	1119.6606	1120.6684	11
16	1863.1134	K	1031.6208	1032.6286	1033.6364	10
17	1991.2084	K	903.5258	904.5336	905.5415	9
18	2078.2404	S	775.4308	776.4387	777.4465	8
19	2206.3354	K	688.3988	689.4066	690.4145	7
20	2334.4303	K	560.3039	561.3117	562.3195	6
21	2405.4675	A	432.2089	433.2167	434.2245	5
22	2492.4995	S	361.1718	362.1796	363.1874	4
23	2620.5944	K	274.1397	275.1476	276.1554	3
24	2677.6159	G	146.0448	147.0526	148.0604	2
25		S	89.0233	90.0311	91.0390	1

## Sheet: R8me1
#	c	Seq.	z	z+1	z+2	#		Histone code
1	119.0815	T				42		R8me1P40ox
2	190.1186	A	4454.5179	4455.5257	4456.5335	41
3	360.2354	R	4383.4808	4384.4886	4385.4964	40
4	461.2831	T	4213.3640	4214.3718	4215.3796	39
5	589.3780	K	4112.3163	4113.3241	4114.3320	38
6	717.4730	K	3984.2214	3985.2292	3986.2370	37
7	818.5207	T	3856.1264	3857.1342	3858.1420	36
8	931.6047	I	3755.0787	3756.0865	3757.0944	35
9	1032.6524	T	3641.9947	3643.0025	3644.0103	34
10	1119.6844	S	3540.9470	3541.9548	3542.9626	33
11	1247.7794	K	3453.9149	3454.9228	3455.9306	32
12	1375.8744	K	3325.8200	3326.8278	3327.8356	31
13	1462.9064	S	3197.7250	3198.7328	3199.7407	30
14	1591.0014	K	3110.6930	3111.7008	3112.7086	29
15	1719.0963	K	2982.5980	2983.6059	2984.6137	28
16	1790.1334	A	2854.5031	2855.5109	2856.5187	27
17	1877.1655	S	2783.4659	2784.4738	2785.4816	26
18	2005.2604	K	2696.4339	2697.4417	2698.4496	25
19	2062.2819	G	2568.3390	2569.3468	2570.3546	24
20	2149.3139	S	2511.3175	2512.3253	2513.3331	23
21	2264.3409	D	2424.2855	2425.2933	2426.3011	22
22	2335.3780	A	2309.2585	2310.2663	2311.2742	21
23	2406.4151	A	2238.2214	2239.2292	2240.2371	20
24	2493.4471	S	2167.1843	2168.1921	2169.1999	19
25	2550.4686	G	2080.1523	2081.1601	2082.1679	18
26	2649.5370	V	2023.1308	2024.1386	2025.1465	17
27	2777.6320	K	1924.0624	1925.0702	1926.0780	16
28	2878.6796	T	1795.9674	1796.9753	1797.9831	15
29	2949.7167	A	1694.9197	1695.9276	1696.9354	14
30	3077.7753	Q	1623.8826	1624.8905	1625.8983	13
31	3233.8764	R	1495.8241	1496.8319	1497.8397	12
32	3389.9775	R	1339.7229	1340.7308	1341.7386	11
33	3576.0569	W	1183.6218	1184.6297	1185.6375	10
34	3732.1580	R	997.5425	998.5503	999.5582	9
35	3845.2056	P	841.4414	842.4492	843.4571	8
36	3902.2271	G	728.3937	729.4016	730.4094	7
37	4003.2748	T	671.3723	672.3801	673.3879	6
38	4102.3432	V	570.3246	571.3324	572.3402	5
39	4173.3803	A	471.2562	472.2640	473.2718	4
40	4286.4644	L	400.2191	401.2269	402.2347	3
41	4442.5655	R	287.1350	288.1428	289.1506	2
42		E	131.0339	132.0417	133.0495	1

## Sheet: K10ac K11ac
#	c	Seq.	z	z+1	z+2	#		Histone code
1	119.0815	T				42		R8me1K10acK11acP40ox
2	190.1186	A	4538.5390	4539.5468	4540.5547	41
3	360.2354	R	4467.5019	4468.5097	4469.5175	40
4	461.2831	T	4297.3851	4298.3930	4299.4008	39
5	631.3886	K	4196.3374	4197.3453	4198.3531	38
6	801.4941	K	4026.2319	4027.2397	4028.2476	37
7	902.5418	T	3856.1264	3857.1342	3858.1420	36
8	1015.6259	I	3755.0787	3756.0865	3757.0944	35
9	1116.6735	T	3641.9947	3643.0025	3644.0103	34
10	1203.7056	S	3540.9470	3541.9548	3542.9626	33
11	1331.8005	K	3453.9149	3454.9228	3455.9306	32
12	1459.8955	K	3325.8200	3326.8278	3327.8356	31
13	1546.9275	S	3197.7250	3198.7328	3199.7407	30
14	1675.0225	K	3110.6930	3111.7008	3112.7086	29
15	1803.1174	K	2982.5980	2983.6059	2984.6137	28
16	1874.1546	A	2854.5031	2855.5109	2856.5187	27
17	1961.1866	S	2783.4659	2784.4738	2785.4816	26
18	2089.2815	K	2696.4339	2697.4417	2698.4496	25
19	2146.3030	G	2568.3390	2569.3468	2570.3546	24
20	2233.3350	S	2511.3175	2512.3253	2513.3331	23
21	2348.3620	D	2424.2855	2425.2933	2426.3011	22
22	2419.3991	A	2309.2585	2310.2663	2311.2742	21
23	2490.4362	A	2238.2214	2239.2292	2240.2371	20
24	2577.4682	S	2167.1843	2168.1921	2169.1999	19
25	2634.4897	G	2080.1523	2081.1601	2082.1679	18
26	2733.5581	V	2023.1308	2024.1386	2025.1465	17
27	2861.6531	K	1924.0624	1925.0702	1926.0780	16
28	2962.7008	T	1795.9674	1796.9753	1797.9831	15
29	3033.7379	A	1694.9197	1695.9276	1696.9354	14
30	3161.7965	Q	1623.8826	1624.8905	1625.8983	13
31	3317.8976	R	1495.8241	1496.8319	1497.8397	12
32	3473.9987	R	1339.7229	1340.7308	1341.7386	11
33	3660.0780	W	1183.6218	1184.6297	1185.6375	10
34	3816.1791	R	997.5425	998.5503	999.5582	9
35	3929.2268	P	841.4414	842.4492	843.4571	8
36	3986.2482	G	728.3937	729.4016	730.4094	7
37	4087.2959	T	671.3723	672.3801	673.3879	6
38	4186.3643	V	570.3246	571.3324	572.3402	5
39	4257.4014	A	471.2562	472.2640	473.2718	4
40	4370.4855	L	400.2191	401.2269	402.2347	3
41	4526.5866	R	287.1350	288.1428	289.1506	2
42		E	131.0339	132.0417	133.0495	1

## Sheet: K16me3
#	c	Seq.	z	z+1	z+2	#		Histone code
1	119.0815	T				42		K16me3P40ox
2	190.1186	A	4482.5492	4483.5570	4484.5648	41
3	346.2197	R	4411.5121	4412.5199	4413.5277	40
4	447.2674	T	4255.4109	4256.4188	4257.4266	39
5	575.3624	K	4154.3633	4155.3711	4156.3789	38
6	703.4573	K	4026.2683	4027.2761	4028.2840	37
7	804.5050	T	3898.1733	3899.1812	3900.1890	36
8	917.5891	I	3797.1257	3798.1335	3799.1413	35
9	1018.6368	T	3684.0416	3685.0494	3686.0573	34
10	1105.6688	S	3582.9939	3584.0017	3585.0096	33
11	1275.8107	K	3495.9619	3496.9697	3497.9775	32
12	1403.9057	K	3325.8200	3326.8278	3327.8356	31
13	1490.9377	S	3197.7250	3198.7328	3199.7407	30
14	1619.0327	K	3110.6930	3111.7008	3112.7086	29
15	1747.1276	K	2982.5980	2983.6059	2984.6137	28
16	1818.1647	A	2854.5031	2855.5109	2856.5187	27
17	1905.1968	S	2783.4659	2784.4738	2785.4816	26
18	2033.2917	K	2696.4339	2697.4417	2698.4496	25
19	2090.3132	G	2568.3390	2569.3468	2570.3546	24
20	2177.3452	S	2511.3175	2512.3253	2513.3331	23
21	2292.3722	D	2424.2855	2425.2933	2426.3011	22
22	2363.4093	A	2309.2585	2310.2663	2311.2742	21
23	2434.4464	A	2238.2214	2239.2292	2240.2371	20
24	2521.4784	S	2167.1843	2168.1921	2169.1999	19
25	2578.4999	G	2080.1523	2081.1601	2082.1679	18
26	2677.5683	V	2023.1308	2024.1386	2025.1465	17
27	2805.6633	K	1924.0624	1925.0702	1926.0780	16
28	2906.7109	T	1795.9674	1796.9753	1797.9831	15
29	2977.7480	A	1694.9197	1695.9276	1696.9354	14
30	3105.8066	Q	1623.8826	1624.8905	1625.8983	13
31	3261.9077	R	1495.8241	1496.8319	1497.8397	12
32	3418.0088	R	1339.7229	1340.7308	1341.7386	11
33	3604.0882	W	1183.6218	1184.6297	1185.6375	10
34	3760.1893	R	997.5425	998.5503	999.5582	9
35	3873.2369	P	841.4414	842.4492	843.4571	8
36	3930.2584	G	728.3937	729.4016	730.4094	7
37	4031.3061	T	671.3723	672.3801	673.3879	6
38	4130.3745	V	570.3246	571.3324	572.3402	5
39	4201.4116	A	471.2562	472.2640	473.2718	4
40	4314.4957	L	400.2191	401.2269	402.2347	3
41	4470.5968	R	287.1350	288.1428	289.1506	2
42		E	131.0339	132.0417	133.0495	1

## Sheet: K16ac
#	c	Seq.	z	z+1	z+2	#		Histone code
1	119.0815	T				42		K16acP40ox
2	190.1186	A	4482.5128	4483.5206	4484.5284	41
3	346.2197	R	4411.4757	4412.4835	4413.4913	40
4	447.2674	T	4255.3746	4256.3824	4257.3902	39
5	575.3624	K	4154.3269	4155.3347	4156.3425	38
6	703.4573	K	4026.2319	4027.2397	4028.2476	37
7	804.5050	T	3898.1370	3899.1448	3900.1526	36
8	917.5891	I	3797.0893	3798.0971	3799.1049	35
9	1018.6368	T	3684.0052	3685.0130	3686.0209	34
10	1105.6688	S	3582.9575	3583.9654	3584.9732	33
11	1275.7743	K	3495.9255	3496.9333	3497.9412	32
12	1403.8693	K	3325.8200	3326.8278	3327.8356	31
13	1490.9013	S	3197.7250	3198.7328	3199.7407	30
14	1618.9963	K	3110.6930	3111.7008	3112.7086	29
15	1747.0912	K	2982.5980	2983.6059	2984.6137	28
16	1818.1283	A	2854.5031	2855.5109	2856.5187	27
17	1905.1604	S	2783.4659	2784.4738	2785.4816	26
18	2033.2553	K	2696.4339	2697.4417	2698.4496	25
19	2090.2768	G	2568.3390	2569.3468	2570.3546	24
20	2177.3088	S	2511.3175	2512.3253	2513.3331	23
21	2292.3358	D	2424.2855	2425.2933	2426.3011	22
22	2363.3729	A	2309.2585	2310.2663	2311.2742	21
23	2434.4100	A	2238.2214	2239.2292	2240.2371	20
24	2521.4420	S	2167.1843	2168.1921	2169.1999	19
25	2578.4635	G	2080.1523	2081.1601	2082.1679	18
26	2677.5319	V	2023.1308	2024.1386	2025.1465	17
27	2805.6269	K	1924.0624	1925.0702	1926.0780	16
28	2906.6745	T	1795.9674	1796.9753	1797.9831	15
29	2977.7117	A	1694.9197	1695.9276	1696.9354	14
30	3105.7702	Q	1623.8826	1624.8905	1625.8983	13
31	3261.8713	R	1495.8241	1496.8319	1497.8397	12
32	3417.9725	R	1339.7229	1340.7308	1341.7386	11
33	3604.0518	W	1183.6218	1184.6297	1185.6375	10
34	3760.1529	R	997.5425	998.5503	999.5582	9
35	3873.2006	P	841.4414	842.4492	843.4571	8
36	3930.2220	G	728.3937	729.4016	730.4094	7
37	4031.2697	T	671.3723	672.3801	673.3879	6
38	4130.3381	V	570.3246	571.3324	572.3402	5
39	4201.3752	A	471.2562	472.2640	473.2718	4
40	4314.4593	L	400.2191	401.2269	402.2347	3
41	4470.5604	R	287.1350	288.1428	289.1506	2
42		E	131.0339	132.0417	133.0495	1

## Sheet: K17me3
#	c	Seq.	z	z+1	z+2	#		Histone code
1	119.0815	T				42		K17me3P40ox
2	190.1186	A	4482.5492	4483.5570	4484.5648	41
3	346.2197	R	4411.5121	4412.5199	4413.5277	40
4	447.2674	T	4255.4109	4256.4188	4257.4266	39
5	575.3624	K	4154.3633	4155.3711	4156.3789	38
6	703.4573	K	4026.2683	4027.2761	4028.2840	37
7	804.5050	T	3898.1733	3899.1812	3900.1890	36
8	917.5891	I	3797.1257	3798.1335	3799.1413	35
9	1018.6368	T	3684.0416	3685.0494	3686.0573	34
10	1105.6688	S	3582.9939	3584.0017	3585.0096	33
11	1233.7637	K	3495.9619	3496.9697	3497.9775	32
12	1403.9057	K	3367.8669	3368.8748	3369.8826	31
13	1490.9377	S	3197.7250	3198.7328	3199.7407	30
14	1619.0327	K	3110.6930	3111.7008	3112.7086	29
15	1747.1276	K	2982.5980	2983.6059	2984.6137	28
16	1818.1647	A	2854.5031	2855.5109	2856.5187	27
17	1905.1968	S	2783.4659	2784.4738	2785.4816	26
18	2033.2917	K	2696.4339	2697.4417	2698.4496	25
19	2090.3132	G	2568.3390	2569.3468	2570.3546	24
20	2177.3452	S	2511.3175	2512.3253	2513.3331	23
21	2292.3722	D	2424.2855	2425.2933	2426.3011	22
22	2363.4093	A	2309.2585	2310.2663	2311.2742	21
23	2434.4464	A	2238.2214	2239.2292	2240.2371	20
24	2521.4784	S	2167.1843	2168.1921	2169.1999	19
25	2578.4999	G	2080.1523	2081.1601	2082.1679	18
26	2677.5683	V	2023.1308	2024.1386	2025.1465	17
27	2805.6633	K	1924.0624	1925.0702	1926.0780	16
28	2906.7109	T	1795.9674	1796.9753	1797.9831	15
29	2977.7480	A	1694.9197	1695.9276	1696.9354	14
30	3105.8066	Q	1623.8826	1624.8905	1625.8983	13
31	3261.9077	R	1495.8241	1496.8319	1497.8397	12
32	3418.0088	R	1339.7229	1340.7308	1341.7386	11
33	3604.0882	W	1183.6218	1184.6297	1185.6375	10
34	3760.1893	R	997.5425	998.5503	999.5582	9
35	3873.2369	P	841.4414	842.4492	843.4571	8
36	3930.2584	G	728.3937	729.4016	730.4094	7
37	4031.3061	T	671.3723	672.3801	673.3879	6
38	4130.3745	V	570.3246	571.3324	572.3402	5
39	4201.4116	A	471.2562	472.2640	473.2718	4
40	4314.4957	L	400.2191	401.2269	402.2347	3
41	4470.5968	R	287.1350	288.1428	289.1506	2
42		E	131.0339	132.0417	133.0495	1

## Sheet: K17ac
#	c	Seq.	z	z+1	z+2	#		Histone code	Site determining ions	Modification confidence
1	119.0815	T				42		K17acP40ox	|1-K17ac-6|	K17ac{K16:1/2(c:11;)-K19:6/4(c:12;c:13;z+2:29;z+2:29;z+2:30;z+2:30;)}
2	190.1186	A	4482.5128	4483.5206	4484.5284	41
3	346.2197	R	4411.4757	4412.4835	4413.4913	40
4	447.2674	T	4255.3746	4256.3824	4257.3902	39
5	575.3624	K	4154.3269	4155.3347	4156.3425	38
6	703.4573	K	4026.2319	4027.2397	4028.2476	37
7	804.5050	T	3898.1370	3899.1448	3900.1526	36
8	917.5891	I	3797.0893	3798.0971	3799.1049	35
9	1018.6368	T	3684.0052	3685.0130	3686.0209	34
10	1105.6688	S	3582.9575	3583.9654	3584.9732	33
11	1233.7637	K	3495.9255	3496.9333	3497.9412	32
12	1403.8693	K	3367.8305	3368.8384	3369.8462	31
13	1490.9013	S	3197.7250	3198.7328	3199.7407	30
14	1618.9963	K	3110.6930	3111.7008	3112.7086	29
15	1747.0912	K	2982.5980	2983.6059	2984.6137	28
16	1818.1283	A	2854.5031	2855.5109	2856.5187	27
17	1905.1604	S	2783.4659	2784.4738	2785.4816	26
18	2033.2553	K	2696.4339	2697.4417	2698.4496	25
19	2090.2768	G	2568.3390	2569.3468	2570.3546	24
20	2177.3088	S	2511.3175	2512.3253	2513.3331	23
21	2292.3358	D	2424.2855	2425.2933	2426.3011	22
22	2363.3729	A	2309.2585	2310.2663	2311.2742	21
23	2434.4100	A	2238.2214	2239.2292	2240.2371	20
24	2521.4420	S	2167.1843	2168.1921	2169.1999	19
25	2578.4635	G	2080.1523	2081.1601	2082.1679	18
26	2677.5319	V	2023.1308	2024.1386	2025.1465	17
27	2805.6269	K	1924.0624	1925.0702	1926.0780	16
28	2906.6745	T	1795.9674	1796.9753	1797.9831	15
29	2977.7117	A	1694.9197	1695.9276	1696.9354	14
30	3105.7702	Q	1623.8826	1624.8905	1625.8983	13
31	3261.8713	R	1495.8241	1496.8319	1497.8397	12
32	3417.9725	R	1339.7229	1340.7308	1341.7386	11
33	3604.0518	W	1183.6218	1184.6297	1185.6375	10
34	3760.1529	R	997.5425	998.5503	999.5582	9
35	3873.2006	P	841.4414	842.4492	843.4571	8
36	3930.2220	G	728.3937	729.4016	730.4094	7
37	4031.2697	T	671.3723	672.3801	673.3879	6
38	4130.3381	V	570.3246	571.3324	572.3402	5
39	4201.3752	A	471.2562	472.2640	473.2718	4
40	4314.4593	L	400.2191	401.2269	402.2347	3
41	4470.5604	R	287.1350	288.1428	289.1506	2
42		E	131.0339	132.0417	133.0495	1

## Sheet: K17me2 K19ac
#	c	Seq.	z	z+1	z+2	#		Histone code
1	119.0815	T				42		K10me1K16me3K17me2K19acP40ox
2	190.1186	A	4566.6067	4567.6145	4568.6223	41
3	346.2197	R	4495.5696	4496.5774	4497.5852	40
4	447.2674	T	4339.4685	4340.4763	4341.4841	39
5	589.3780	K	4238.4208	4239.4286	4240.4364	38
6	717.4730	K	4096.3102	4097.3180	4098.3258	37
7	818.5207	T	3968.2152	3969.2230	3970.2309	36
8	931.6047	I	3867.1675	3868.1754	3869.1832	35
9	1032.6524	T	3754.0835	3755.0913	3756.0991	34
10	1119.6844	S	3653.0358	3654.0436	3655.0514	33
11	1289.8263	K	3566.0038	3567.0116	3568.0194	32
12	1445.9526	K	3395.8618	3396.8697	3397.8775	31
13	1532.9846	S	3239.7356	3240.7434	3241.7512	30
14	1703.0902	K	3152.7036	3153.7114	3154.7192	29
15	1831.1851	K	2982.5980	2983.6059	2984.6137	28
16	1902.2222	A	2854.5031	2855.5109	2856.5187	27
17	1989.2543	S	2783.4659	2784.4738	2785.4816	26
18	2117.3492	K	2696.4339	2697.4417	2698.4496	25
19	2174.3707	G	2568.3390	2569.3468	2570.3546	24
20	2261.4027	S	2511.3175	2512.3253	2513.3331	23
21	2376.4297	D	2424.2855	2425.2933	2426.3011	22
22	2447.4668	A	2309.2585	2310.2663	2311.2742	21
23	2518.5039	A	2238.2214	2239.2292	2240.2371	20
24	2605.5359	S	2167.1843	2168.1921	2169.1999	19
25	2662.5574	G	2080.1523	2081.1601	2082.1679	18
26	2761.6258	V	2023.1308	2024.1386	2025.1465	17
27	2889.7208	K	1924.0624	1925.0702	1926.0780	16
28	2990.7684	T	1795.9674	1796.9753	1797.9831	15
29	3061.8056	A	1694.9197	1695.9276	1696.9354	14
30	3189.8641	Q	1623.8826	1624.8905	1625.8983	13
31	3345.9652	R	1495.8241	1496.8319	1497.8397	12
32	3502.0664	R	1339.7229	1340.7308	1341.7386	11
33	3688.1457	W	1183.6218	1184.6297	1185.6375	10
34	3844.2468	R	997.5425	998.5503	999.5582	9
35	3957.2945	P	841.4414	842.4492	843.4571	8
36	4014.3159	G	728.3937	729.4016	730.4094	7
37	4115.3636	T	671.3723	672.3801	673.3879	6
38	4214.4320	V	570.3246	571.3324	572.3402	5
39	4285.4691	A	471.2562	472.2640	473.2718	4
40	4398.5532	L	400.2191	401.2269	402.2347	3
41	4554.6543	R	287.1350	288.1428	289.1506	2
42		E	131.0339	132.0417	133.0495	1

## Sheet: K19me2
#	c	Seq.	z	z+1	z+2	#		Histone code
1	119.0815	T				42		K16me3K17me3K19me2K20me1P40ox
2	190.1186	A	4566.6431	4567.6509	4568.6587	41
3	346.2197	R	4495.6060	4496.6138	4497.6216	40
4	447.2674	T	4339.5048	4340.5127	4341.5205	39
5	575.3624	K	4238.4572	4239.4650	4240.4728	38
6	703.4573	K	4110.3622	4111.3700	4112.3779	37
7	804.5050	T	3982.2672	3983.2751	3984.2829	36
8	917.5891	I	3881.2196	3882.2274	3883.2352	35
9	1018.6368	T	3768.1355	3769.1433	3770.1512	34
10	1105.6688	S	3667.0878	3668.0956	3669.1035	33
11	1275.8107	K	3580.0558	3581.0636	3582.0714	32
12	1445.9526	K	3409.9139	3410.9217	3411.9295	31
13	1532.9846	S	3239.7720	3240.7798	3241.7876	30
14	1689.1109	K	3152.7399	3153.7478	3154.7556	29
15	1831.2215	K	2996.6137	2997.6215	2998.6293	28
16	1902.2586	A	2854.5031	2855.5109	2856.5187	27
17	1989.2907	S	2783.4659	2784.4738	2785.4816	26
18	2117.3856	K	2696.4339	2697.4417	2698.4496	25
19	2174.4071	G	2568.3390	2569.3468	2570.3546	24
20	2261.4391	S	2511.3175	2512.3253	2513.3331	23
21	2376.4661	D	2424.2855	2425.2933	2426.3011	22
22	2447.5032	A	2309.2585	2310.2663	2311.2742	21
23	2518.5403	A	2238.2214	2239.2292	2240.2371	20
24	2605.5723	S	2167.1843	2168.1921	2169.1999	19
25	2662.5938	G	2080.1523	2081.1601	2082.1679	18
26	2761.6622	V	2023.1308	2024.1386	2025.1465	17
27	2889.7572	K	1924.0624	1925.0702	1926.0780	16
28	2990.8048	T	1795.9674	1796.9753	1797.9831	15
29	3061.8419	A	1694.9197	1695.9276	1696.9354	14
30	3189.9005	Q	1623.8826	1624.8905	1625.8983	13
31	3346.0016	R	1495.8241	1496.8319	1497.8397	12
32	3502.1027	R	1339.7229	1340.7308	1341.7386	11
33	3688.1821	W	1183.6218	1184.6297	1185.6375	10
34	3844.2832	R	997.5425	998.5503	999.5582	9
35	3957.3308	P	841.4414	842.4492	843.4571	8
36	4014.3523	G	728.3937	729.4016	730.4094	7
37	4115.4000	T	671.3723	672.3801	673.3879	6
38	4214.4684	V	570.3246	571.3324	572.3402	5
39	4285.5055	A	471.2562	472.2640	473.2718	4
40	4398.5896	L	400.2191	401.2269	402.2347	3
41	4554.6907	R	287.1350	288.1428	289.1506	2
42		E	131.0339	132.0417	133.0495	1

[truncated: 14 more sheets: K19me3, K20ac, K23me1, S25ph, S29ph, K32me2, R36me1, R37me1, R39me1, R46me1, R49me1, R53me1, K61me3 R66me1, R66me2]
