# Supplementary material for: Trypanosoma brucei histones are heavily modified with combinatorial post-translational modifications and mark Pol II transcription start regions with hyperacetylated H2A
Source: Nucleic Acids Res. 2022 Sep 12;50(17):9705–23. doi: 10.1093/nar/gkac759 (PMC9508842; doi:10.1093/nar/gkac759)
Supplement: gkac759_Supplemental_Files [file gkac759_supplemental_files.zip › Supplementary table S6 H3.V PTMs MS.MS spectra and fragmentation tables.xls]

## Sheet: Sheet 1 - H3V peptide fragments and quantitation
	H3.V in silico digestion showing resulting peptides with detected peptides indicated by red blocks

## Sheet: K82me3
#	c	Seq.	z	z+1	z+2	#		Histone code
1	133.0608	D				21		K82me3
2	280.1292	F	2514.4820	2515.4898	2516.4976	20
3	393.2132	L	2367.4136	2368.4214	2369.4292	19
4	506.2973	I	2254.3295	2255.3373	2256.3452	18
5	634.3559	Q	2141.2454	2142.2533	2143.2611	17
6	790.4570	R	2013.1869	2014.1947	2015.2025	16
7	861.4941	A	1857.0857	1858.0936	1859.1014	15
8	958.5469	P	1786.0486	1787.0565	1788.0643	14
9	1105.6153	F	1688.9959	1690.0037	1691.0115	13
10	1261.7164	R	1541.9275	1542.9353	1543.9431	12
11	1417.8175	R	1385.8263	1386.8342	1387.8420	11
12	1564.8859	F	1229.7252	1230.7331	1231.7409	10
13	1677.9700	L	1082.6568	1083.6646	1084.6725	9
14	1834.0711	R	969.5728	970.5806	971.5884	8
15	1963.1137	E	813.4716	814.4795	815.4873	7
16	2062.1821	V	684.4291	685.4369	686.4447	6
17	2161.2505	V	585.3606	586.3685	587.3763	5
18	2248.2826	S	486.2922	487.3000	488.3079	4
19	2362.3255	N	399.2602	400.2680	401.2758	3
20	2475.4095	L	285.2173	286.2251	287.2329	2
21		K	172.1332	173.1410	174.1489	1

## Sheet: K82ac
#	c	Seq.	z	z+1	z+2	#		Histone code
1	133.0608	D				21		K82ac
2	280.1292	F	2514.4456	2515.4534	2516.4612	20
3	393.2132	L	2367.3772	2368.3850	2369.3928	19
4	506.2973	I	2254.2931	2255.3009	2256.3088	18
5	634.3559	Q	2141.2091	2142.2169	2143.2247	17
6	790.4570	R	2013.1505	2014.1583	2015.1661	16
7	861.4941	A	1857.0494	1858.0572	1859.0650	15
8	958.5469	P	1786.0122	1787.0201	1788.0279	14
9	1105.6153	F	1688.9595	1689.9673	1690.9751	13
10	1261.7164	R	1541.8911	1542.8989	1543.9067	12
11	1417.8175	R	1385.7900	1386.7978	1387.8056	11
12	1564.8859	F	1229.6888	1230.6967	1231.7045	10
13	1677.9700	L	1082.6204	1083.6283	1084.6361	9
14	1834.0711	R	969.5364	970.5442	971.5520	8
15	1963.1137	E	813.4353	814.4431	815.4509	7
16	2062.1821	V	684.3927	685.4005	686.4083	6
17	2161.2505	V	585.3243	586.3321	587.3399	5
18	2248.2826	S	486.2558	487.2637	488.2715	4
19	2362.3255	N	399.2238	400.2316	401.2395	3
20	2475.4095	L	285.1809	286.1887	287.1965	2
21		K	172.0968	173.1046	174.1125	1
