# Supplementary material for: Trypanosoma brucei histones are heavily modified with combinatorial post-translational modifications and mark Pol II transcription start regions with hyperacetylated H2A
Source: Nucleic Acids Res. 2022 Sep 12;50(17):9705–23. doi: 10.1093/nar/gkac759 (PMC9508842; doi:10.1093/nar/gkac759)
Supplement: gkac759_Supplemental_Files [file gkac759_supplemental_files.zip › Supplementary table S7 H4 PTMs MS.MS spectra and fragmentation tables.xls]

## Sheet: Sheet 1 - H4 peptide fragments, alignments, and quantitation
																		Quantitation of modified and cPTM harbouring peptides using Thermo Scientific FreeStyle
	H4 in silico digestion showing resulting peptides with detected peptides indicated by red blocks
																		H4
																		N-terminal	AKGKKSGEAKGSQKRQKKVLRENVRGITRGSIRRLARRGGVKRISGVIY
																			Z=9			PF
																			Modification		Theo. M/Z	”Rep1” (%)	”Rep2” (%)
																			Unmodified		604.581	0	0
																			1X me, 1X ac		610.806	54	55
																			2X me, 1X ac		612.363	5	0
																			2X me, 2X ac		617.031	6	8
																			3X ac		618.584	21	22
																			7X me, 1X ac		620.150	14	15
																		C-terminal	YSRKKTVTAVDVVNALRKRGKILYGYA
																			Z=5			PF
																			Modification		Theo. M/Z	”Rep1” (%)	”Rep2” (%)
																			Unmodified		614.752	100	100
	T. brucei Histone H2A alignments
		Tb:	Trypanosoma brucei
		Hs:	Homo sapiens
		Tc:	Trypanosoma cruzi
		Sc:	Saccharomyces cerevisiae

## Sheet: K14ac
#	c	Seq.	z	z+1	z+2	#		Histone code
1	89.0709	A				49		K14ac
2	217.1659	K	5387.1799	5388.1878	5389.1956	48
3	274.1874	G	5259.0850	5260.0928	5261.1006	47
4	402.2823	K	5202.0635	5203.0713	5204.0792	46
5	530.3773	K	5073.9685	5074.9764	5075.9842	45
6	617.4093	S	4945.8736	4946.8814	4947.8892	44
7	674.4308	G	4858.8415	4859.8494	4860.8572	43
8	803.4734	E	4801.8201	4802.8279	4803.8357	42
9	874.5105	A	4672.7775	4673.7853	4674.7931	41
10	1002.6055	K	4601.7404	4602.7482	4603.7560	40
11	1059.6269	G	4473.6454	4474.6532	4475.6611	39
12	1146.6589	S	4416.6239	4417.6318	4418.6396	38
13	1274.7175	Q	4329.5919	4330.5997	4331.6076	37
14	1444.8231	K	4201.5333	4202.5412	4203.5490	36
15	1600.9242	R	4031.4278	4032.4356	4033.4435	35
16	1728.9827	Q	3875.3267	3876.3345	3877.3424	34
17	1857.0777	K	3747.2681	3748.2760	3749.2838	33
18	1985.1727	K	3619.1732	3620.1810	3621.1888	32
19	2084.2411	V	3491.0782	3492.0860	3493.0939	31
20	2197.3251	L	3392.0098	3393.0176	3394.0254	30
21	2353.4263	R	3278.9257	3279.9335	3280.9414	29
22	2482.4688	E	3122.8246	3123.8324	3124.8403	28
23	2596.5118	N	2993.7820	2994.7898	2995.7977	27
24	2695.5802	V	2879.7391	2880.7469	2881.7547	26
25	2851.6813	R	2780.6707	2781.6785	2782.6863	25
26	2908.7028	G	2624.5696	2625.5774	2626.5852	24
27	3021.7868	I	2567.5481	2568.5559	2569.5638	23
28	3122.8345	T	2454.4640	2455.4719	2456.4797	22
29	3278.9356	R	2353.4164	2354.4242	2355.4320	21
30	3335.9571	G	2197.3152	2198.3231	2199.3309	20
31	3422.9891	S	2140.2938	2141.3016	2142.3094	19
32	3536.0732	I	2053.2618	2054.2696	2055.2774	18
33	3692.1743	R	1940.1777	1941.1855	1942.1933	17
34	3848.2754	R	1784.0766	1785.0844	1786.0922	16
35	3961.3595	L	1627.9755	1628.9833	1629.9911	15
36	4032.3966	A	1514.8914	1515.8992	1516.9071	14
37	4188.4977	R	1443.8543	1444.8621	1445.8699	13
38	4344.5988	R	1287.7532	1288.7610	1289.7688	12
39	4401.6203	G	1131.6521	1132.6599	1133.6677	11
40	4458.6417	G	1074.6306	1075.6384	1076.6463	10
41	4557.7101	V	1017.6091	1018.6170	1019.6248	9
42	4685.8051	K	918.5407	919.5486	920.5564	8
43	4841.9062	R	790.4458	791.4536	792.4614	7
44	4954.9903	I	634.3447	635.3525	636.3603	6
45	5042.0223	S	521.2606	522.2684	523.2762	5
46	5099.0438	G	434.2286	435.2364	436.2442	4
47	5198.1122	V	377.2071	378.2149	379.2227	3
48	5311.1962	I	278.1387	279.1465	280.1543	2
49		Y	165.0546	166.0624	167.0703	1

## Sheet: R15me1
#	c	Seq.	z	z+1	z+2	#		Histone code
1	131.0815	A				49		K2me1R15me1K18me1
2	273.1921	K	5387.2163	5388.2241	5389.2320	48
3	330.2136	G	5245.1057	5246.1135	5247.1214	47
4	458.3085	K	5188.0842	5189.0921	5190.0999	46
5	586.4035	K	5059.9893	5060.9971	5062.0049	45
6	673.4355	S	4931.8943	4932.9021	4933.9100	44
7	730.4570	G	4844.8623	4845.8701	4846.8779	43
8	859.4996	E	4787.8408	4788.8486	4789.8565	42
9	930.5367	A	4658.7982	4659.8061	4660.8139	41
10	1058.6317	K	4587.7611	4588.7689	4589.7768	40
11	1115.6531	G	4459.6661	4460.6740	4461.6818	39
12	1202.6852	S	4402.6447	4403.6525	4404.6603	38
13	1330.7437	Q	4315.6127	4316.6205	4317.6283	37
14	1458.8387	K	4187.5541	4188.5619	4189.5697	36
15	1628.9555	R	4059.4591	4060.4669	4061.4748	35
16	1757.0140	Q	3889.3424	3890.3502	3891.3580	34
17	1885.1090	K	3761.2838	3762.2916	3763.2994	33
18	2027.2196	K	3633.1888	3634.1966	3635.2045	32
19	2126.2880	V	3491.0782	3492.0860	3493.0939	31
20	2239.3721	L	3392.0098	3393.0176	3394.0254	30
21	2395.4732	R	3278.9257	3279.9335	3280.9414	29
22	2524.5158	E	3122.8246	3123.8324	3124.8403	28
23	2638.5587	N	2993.7820	2994.7898	2995.7977	27
24	2737.6271	V	2879.7391	2880.7469	2881.7547	26
25	2893.7283	R	2780.6707	2781.6785	2782.6863	25
26	2950.7497	G	2624.5696	2625.5774	2626.5852	24
27	3063.8338	I	2567.5481	2568.5559	2569.5638	23
28	3164.8815	T	2454.4640	2455.4719	2456.4797	22
29	3320.9826	R	2353.4164	2354.4242	2355.4320	21
30	3378.0040	G	2197.3152	2198.3231	2199.3309	20
31	3465.0361	S	2140.2938	2141.3016	2142.3094	19
32	3578.1201	I	2053.2618	2054.2696	2055.2774	18
33	3734.2212	R	1940.1777	1941.1855	1942.1933	17
34	3890.3223	R	1784.0766	1785.0844	1786.0922	16
35	4003.4064	L	1627.9755	1628.9833	1629.9911	15
36	4074.4435	A	1514.8914	1515.8992	1516.9071	14
37	4230.5446	R	1443.8543	1444.8621	1445.8699	13
38	4386.6457	R	1287.7532	1288.7610	1289.7688	12
39	4443.6672	G	1131.6521	1132.6599	1133.6677	11
40	4500.6887	G	1074.6306	1075.6384	1076.6463	10
41	4599.7571	V	1017.6091	1018.6170	1019.6248	9
42	4727.8521	K	918.5407	919.5486	920.5564	8
43	4883.9532	R	790.4458	791.4536	792.4614	7
44	4997.0372	I	634.3447	635.3525	636.3603	6
45	5084.0693	S	521.2606	522.2684	523.2762	5
46	5141.0907	G	434.2286	435.2364	436.2442	4
47	5240.1591	V	377.2071	378.2149	379.2227	3
48	5353.2432	I	278.1387	279.1465	280.1543	2
49		Y	165.0546	166.0624	167.0703	1

## Sheet: K17acK18ac
#	c	Seq.	z	z+1	z+2	#		Histone code
1	89.0709	A				49		K2me1K17acK18ac
2	231.1816	K	5443.2061	5444.2140	5445.2218	48
3	288.2030	G	5301.0955	5302.1034	5303.1112	47
4	416.2980	K	5244.0741	5245.0819	5246.0897	46
5	544.3929	K	5115.9791	5116.9869	5117.9948	45
6	631.4250	S	4987.8841	4988.8920	4989.8998	44
7	688.4464	G	4900.8521	4901.8599	4902.8678	43
8	817.4890	E	4843.8306	4844.8385	4845.8463	42
9	888.5261	A	4714.7881	4715.7959	4716.8037	41
10	1016.6211	K	4643.7509	4644.7588	4645.7666	40
11	1073.6426	G	4515.6560	4516.6638	4517.6716	39
12	1160.6746	S	4458.6345	4459.6423	4460.6502	38
13	1288.7332	Q	4371.6025	4372.6103	4373.6181	37
14	1416.8281	K	4243.5439	4244.5517	4245.5596	36
15	1572.9292	R	4115.4489	4116.4568	4117.4646	35
16	1700.9878	Q	3959.3478	3960.3557	3961.3635	34
17	1871.0934	K	3831.2893	3832.2971	3833.3049	33
18	2041.1989	K	3661.1837	3662.1916	3663.1994	32
19	2140.2673	V	3491.0782	3492.0860	3493.0939	31
20	2253.3514	L	3392.0098	3393.0176	3394.0254	30
21	2409.4525	R	3278.9257	3279.9335	3280.9414	29
22	2538.4951	E	3122.8246	3123.8324	3124.8403	28
23	2652.5380	N	2993.7820	2994.7898	2995.7977	27
24	2751.6064	V	2879.7391	2880.7469	2881.7547	26
25	2907.7075	R	2780.6707	2781.6785	2782.6863	25
26	2964.7290	G	2624.5696	2625.5774	2626.5852	24
27	3077.8130	I	2567.5481	2568.5559	2569.5638	23
28	3178.8607	T	2454.4640	2455.4719	2456.4797	22
29	3334.9618	R	2353.4164	2354.4242	2355.4320	21
30	3391.9833	G	2197.3152	2198.3231	2199.3309	20
31	3479.0153	S	2140.2938	2141.3016	2142.3094	19
32	3592.0994	I	2053.2618	2054.2696	2055.2774	18
33	3748.2005	R	1940.1777	1941.1855	1942.1933	17
34	3904.3016	R	1784.0766	1785.0844	1786.0922	16
35	4017.3857	L	1627.9755	1628.9833	1629.9911	15
36	4088.4228	A	1514.8914	1515.8992	1516.9071	14
37	4244.5239	R	1443.8543	1444.8621	1445.8699	13
38	4400.6250	R	1287.7532	1288.7610	1289.7688	12
39	4457.6465	G	1131.6521	1132.6599	1133.6677	11
40	4514.6679	G	1074.6306	1075.6384	1076.6463	10
41	4613.7364	V	1017.6091	1018.6170	1019.6248	9
42	4741.8313	K	918.5407	919.5486	920.5564	8
43	4897.9324	R	790.4458	791.4536	792.4614	7
44	5011.0165	I	634.3447	635.3525	636.3603	6
45	5098.0485	S	521.2606	522.2684	523.2762	5
46	5155.0700	G	434.2286	435.2364	436.2442	4
47	5254.1384	V	377.2071	378.2149	379.2227	3
48	5367.2225	I	278.1387	279.1465	280.1543	2
49		Y	165.0546	166.0624	167.0703	1

## Sheet: R21me1
#	c	Seq.	z	z+1	z+2	#		Histone code
1	89.0709	A				49		R21me1
2	217.1659	K	5359.1850	5360.1928	5361.2007	48
3	274.1874	G	5231.0901	5232.0979	5233.1057	47
4	402.2823	K	5174.0686	5175.0764	5176.0842	46
5	530.3773	K	5045.9736	5046.9814	5047.9893	45
6	617.4093	S	4917.8787	4918.8865	4919.8943	44
7	674.4308	G	4830.8466	4831.8545	4832.8623	43
8	803.4734	E	4773.8252	4774.8330	4775.8408	42
9	874.5105	A	4644.7826	4645.7904	4646.7982	41
10	1002.6055	K	4573.7455	4574.7533	4575.7611	40
11	1059.6269	G	4445.6505	4446.6583	4447.6661	39
12	1146.6589	S	4388.6290	4389.6369	4390.6447	38
13	1274.7175	Q	4301.5970	4302.6048	4303.6127	37
14	1402.8125	K	4173.5384	4174.5463	4175.5541	36
15	1558.9136	R	4045.4435	4046.4513	4047.4591	35
16	1686.9722	Q	3889.3424	3890.3502	3891.3580	34
17	1815.0671	K	3761.2838	3762.2916	3763.2994	33
18	1943.1621	K	3633.1888	3634.1966	3635.2045	32
19	2042.2305	V	3505.0939	3506.1017	3507.1095	31
20	2155.3146	L	3406.0254	3407.0333	3408.0411	30
21	2325.4313	R	3292.9414	3293.9492	3294.9570	29
22	2454.4739	E	3122.8246	3123.8324	3124.8403	28
23	2568.5169	N	2993.7820	2994.7898	2995.7977	27
24	2667.5853	V	2879.7391	2880.7469	2881.7547	26
25	2823.6864	R	2780.6707	2781.6785	2782.6863	25
26	2880.7079	G	2624.5696	2625.5774	2626.5852	24
27	2993.7919	I	2567.5481	2568.5559	2569.5638	23
28	3094.8396	T	2454.4640	2455.4719	2456.4797	22
29	3250.9407	R	2353.4164	2354.4242	2355.4320	21
30	3307.9622	G	2197.3152	2198.3231	2199.3309	20
31	3394.9942	S	2140.2938	2141.3016	2142.3094	19
32	3508.0783	I	2053.2618	2054.2696	2055.2774	18
33	3664.1794	R	1940.1777	1941.1855	1942.1933	17
34	3820.2805	R	1784.0766	1785.0844	1786.0922	16
35	3933.3645	L	1627.9755	1628.9833	1629.9911	15
36	4004.4017	A	1514.8914	1515.8992	1516.9071	14
37	4160.5028	R	1443.8543	1444.8621	1445.8699	13
38	4316.6039	R	1287.7532	1288.7610	1289.7688	12
39	4373.6253	G	1131.6521	1132.6599	1133.6677	11
40	4430.6468	G	1074.6306	1075.6384	1076.6463	10
41	4529.7152	V	1017.6091	1018.6170	1019.6248	9
42	4657.8102	K	918.5407	919.5486	920.5564	8
43	4813.9113	R	790.4458	791.4536	792.4614	7
44	4926.9954	I	634.3447	635.3525	636.3603	6
45	5014.0274	S	521.2606	522.2684	523.2762	5
46	5071.0489	G	434.2286	435.2364	436.2442	4
47	5170.1173	V	377.2071	378.2149	379.2227	3
48	5283.2013	I	278.1387	279.1465	280.1543	2
49		Y	165.0546	166.0624	167.0703	1

## Sheet: R21me2
#	c	Seq.	z	z+1	z+2	#		Histone code
1	89.0709	A				49		K2me1K17me3R21me2
2	231.1816	K	5429.2633	5430.2711	5431.2789	48
3	288.2030	G	5287.1527	5288.1605	5289.1683	47
4	416.2980	K	5230.1312	5231.1390	5232.1468	46
5	544.3929	K	5102.0362	5103.0440	5104.0519	45
6	631.4250	S	4973.9413	4974.9491	4975.9569	44
7	688.4464	G	4886.9092	4887.9171	4888.9249	43
8	817.4890	E	4829.8878	4830.8956	4831.9034	42
9	888.5261	A	4700.8452	4701.8530	4702.8608	41
10	1016.6211	K	4629.8081	4630.8159	4631.8237	40
11	1073.6426	G	4501.7131	4502.7209	4503.7287	39
12	1160.6746	S	4444.6916	4445.6995	4446.7073	38
13	1288.7332	Q	4357.6596	4358.6674	4359.6753	37
14	1416.8281	K	4229.6010	4230.6089	4231.6167	36
15	1572.9292	R	4101.5061	4102.5139	4103.5217	35
16	1700.9878	Q	3945.4050	3946.4128	3947.4206	34
17	1871.1297	K	3817.3464	3818.3542	3819.3620	33
18	1999.2247	K	3647.2045	3648.2123	3649.2201	32
19	2098.2931	V	3519.1095	3520.1173	3521.1252	31
20	2211.3772	L	3420.0411	3421.0489	3422.0567	30
21	2395.5096	R	3306.9570	3307.9648	3308.9727	29
22	2524.5522	E	3122.8246	3123.8324	3124.8403	28
23	2638.5951	N	2993.7820	2994.7898	2995.7977	27
24	2737.6635	V	2879.7391	2880.7469	2881.7547	26
25	2893.7646	R	2780.6707	2781.6785	2782.6863	25
26	2950.7861	G	2624.5696	2625.5774	2626.5852	24
27	3063.8702	I	2567.5481	2568.5559	2569.5638	23
28	3164.9178	T	2454.4640	2455.4719	2456.4797	22
29	3321.0190	R	2353.4164	2354.4242	2355.4320	21
30	3378.0404	G	2197.3152	2198.3231	2199.3309	20
31	3465.0724	S	2140.2938	2141.3016	2142.3094	19
32	3578.1565	I	2053.2618	2054.2696	2055.2774	18
33	3734.2576	R	1940.1777	1941.1855	1942.1933	17
34	3890.3587	R	1784.0766	1785.0844	1786.0922	16
35	4003.4428	L	1627.9755	1628.9833	1629.9911	15
36	4074.4799	A	1514.8914	1515.8992	1516.9071	14
37	4230.5810	R	1443.8543	1444.8621	1445.8699	13
38	4386.6821	R	1287.7532	1288.7610	1289.7688	12
39	4443.7036	G	1131.6521	1132.6599	1133.6677	11
40	4500.7251	G	1074.6306	1075.6384	1076.6463	10
41	4599.7935	V	1017.6091	1018.6170	1019.6248	9
42	4727.8884	K	918.5407	919.5486	920.5564	8
43	4883.9895	R	790.4458	791.4536	792.4614	7
44	4997.0736	I	634.3447	635.3525	636.3603	6
45	5084.1056	S	521.2606	522.2684	523.2762	5
46	5141.1271	G	434.2286	435.2364	436.2442	4
47	5240.1955	V	377.2071	378.2149	379.2227	3
48	5353.2796	I	278.1387	279.1465	280.1543	2
49		Y	165.0546	166.0624	167.0703	1

## Sheet: R25me1
#	c	Seq.	z	z+1	z+2	#		Histone code
1	131.0815	A				49		K2me1K17me3K18me1R21me1R25me1
2	273.1921	K	5443.2789	5444.2867	5445.2946	48
3	330.2136	G	5301.1683	5302.1761	5303.1840	47
4	458.3085	K	5244.1468	5245.1547	5246.1625	46
5	586.4035	K	5116.0519	5117.0597	5118.0675	45
6	673.4355	S	4987.9569	4988.9647	4989.9726	44
7	730.4570	G	4900.9249	4901.9327	4902.9405	43
8	859.4996	E	4843.9034	4844.9112	4845.9191	42
9	930.5367	A	4714.8608	4715.8687	4716.8765	41
10	1058.6317	K	4643.8237	4644.8315	4645.8394	40
11	1115.6531	G	4515.7287	4516.7366	4517.7444	39
12	1202.6852	S	4458.7073	4459.7151	4460.7229	38
13	1330.7437	Q	4371.6753	4372.6831	4373.6909	37
14	1458.8387	K	4243.6167	4244.6245	4245.6323	36
15	1614.9398	R	4115.5217	4116.5295	4117.5374	35
16	1742.9984	Q	3959.4206	3960.4284	3961.4363	34
17	1913.1403	K	3831.3620	3832.3699	3833.3777	33
18	2055.2509	K	3661.2201	3662.2279	3663.2358	32
19	2154.3193	V	3519.1095	3520.1173	3521.1252	31
20	2267.4034	L	3420.0411	3421.0489	3422.0567	30
21	2437.5202	R	3306.9570	3307.9648	3308.9727	29
22	2566.5627	E	3136.8403	3137.8481	3138.8559	28
23	2680.6057	N	3007.7977	3008.8055	3009.8133	27
24	2779.6741	V	2893.7547	2894.7626	2895.7704	26
25	2949.7909	R	2794.6863	2795.6942	2796.7020	25
26	3006.8123	G	2624.5696	2625.5774	2626.5852	24
27	3119.8964	I	2567.5481	2568.5559	2569.5638	23
28	3220.9441	T	2454.4640	2455.4719	2456.4797	22
29	3377.0452	R	2353.4164	2354.4242	2355.4320	21
30	3434.0666	G	2197.3152	2198.3231	2199.3309	20
31	3521.0987	S	2140.2938	2141.3016	2142.3094	19
32	3634.1827	I	2053.2618	2054.2696	2055.2774	18
33	3790.2838	R	1940.1777	1941.1855	1942.1933	17
34	3946.3849	R	1784.0766	1785.0844	1786.0922	16
35	4059.4690	L	1627.9755	1628.9833	1629.9911	15
36	4130.5061	A	1514.8914	1515.8992	1516.9071	14
37	4286.6072	R	1443.8543	1444.8621	1445.8699	13
38	4442.7083	R	1287.7532	1288.7610	1289.7688	12
39	4499.7298	G	1131.6521	1132.6599	1133.6677	11
40	4556.7513	G	1074.6306	1075.6384	1076.6463	10
41	4655.8197	V	1017.6091	1018.6170	1019.6248	9
42	4783.9147	K	918.5407	919.5486	920.5564	8
43	4940.0158	R	790.4458	791.4536	792.4614	7
44	5053.0998	I	634.3447	635.3525	636.3603	6
45	5140.1319	S	521.2606	522.2684	523.2762	5
46	5197.1533	G	434.2286	435.2364	436.2442	4
47	5296.2217	V	377.2071	378.2149	379.2227	3
48	5409.3058	I	278.1387	279.1465	280.1543	2
49		Y	165.0546	166.0624	167.0703	1

## Sheet: R25me2
#	c	Seq.	z	z+1	z+2	#		Histone code
1	89.0709	A				49		K2me1K17me1K18acR25me2
2	231.1816	K	5443.2425	5444.2504	5445.2582	48
3	288.2030	G	5301.1319	5302.1397	5303.1476	47
4	416.2980	K	5244.1105	5245.1183	5246.1261	46
5	544.3929	K	5116.0155	5117.0233	5118.0311	45
6	631.4250	S	4987.9205	4988.9284	4989.9362	44
7	688.4464	G	4900.8885	4901.8963	4902.9041	43
8	817.4890	E	4843.8670	4844.8749	4845.8827	42
9	888.5261	A	4714.8244	4715.8323	4716.8401	41
10	1016.6211	K	4643.7873	4644.7952	4645.8030	40
11	1073.6426	G	4515.6924	4516.7002	4517.7080	39
12	1160.6746	S	4458.6709	4459.6787	4460.6865	38
13	1288.7332	Q	4371.6389	4372.6467	4373.6545	37
14	1416.8281	K	4243.5803	4244.5881	4245.5959	36
15	1572.9292	R	4115.4853	4116.4932	4117.5010	35
16	1700.9878	Q	3959.3842	3960.3920	3961.3999	34
17	1843.0984	K	3831.3256	3832.3335	3833.3413	33
18	2013.2040	K	3689.2150	3690.2229	3691.2307	32
19	2112.2724	V	3519.1095	3520.1173	3521.1252	31
20	2225.3564	L	3420.0411	3421.0489	3422.0567	30
21	2381.4576	R	3306.9570	3307.9648	3308.9727	29
22	2510.5001	E	3150.8559	3151.8637	3152.8716	28
23	2624.5431	N	3021.8133	3022.8211	3023.8290	27
24	2723.6115	V	2907.7704	2908.7782	2909.7860	26
25	2907.7439	R	2808.7020	2809.7098	2810.7176	25
26	2964.7654	G	2624.5696	2625.5774	2626.5852	24
27	3077.8494	I	2567.5481	2568.5559	2569.5638	23
28	3178.8971	T	2454.4640	2455.4719	2456.4797	22
29	3334.9982	R	2353.4164	2354.4242	2355.4320	21
30	3392.0197	G	2197.3152	2198.3231	2199.3309	20
31	3479.0517	S	2140.2938	2141.3016	2142.3094	19
32	3592.1358	I	2053.2618	2054.2696	2055.2774	18
33	3748.2369	R	1940.1777	1941.1855	1942.1933	17
34	3904.3380	R	1784.0766	1785.0844	1786.0922	16
35	4017.4221	L	1627.9755	1628.9833	1629.9911	15
36	4088.4592	A	1514.8914	1515.8992	1516.9071	14
37	4244.5603	R	1443.8543	1444.8621	1445.8699	13
38	4400.6614	R	1287.7532	1288.7610	1289.7688	12
39	4457.6829	G	1131.6521	1132.6599	1133.6677	11
40	4514.7043	G	1074.6306	1075.6384	1076.6463	10
41	4613.7727	V	1017.6091	1018.6170	1019.6248	9
42	4741.8677	K	918.5407	919.5486	920.5564	8
43	4897.9688	R	790.4458	791.4536	792.4614	7
44	5011.0529	I	634.3447	635.3525	636.3603	6
45	5098.0849	S	521.2606	522.2684	523.2762	5
46	5155.1064	G	434.2286	435.2364	436.2442	4
47	5254.1748	V	377.2071	378.2149	379.2227	3
48	5367.2588	I	278.1387	279.1465	280.1543	2
49		Y	165.0546	166.0624	167.0703	1

## Sheet: R29me1
#	c	Seq.	z	z+1	z+2	#		Histone code
1	89.0709	A				49		K2me1K17me3K18me1R29me1
2	231.1816	K	5429.2633	5430.2711	5431.2789	48
3	288.2030	G	5287.1527	5288.1605	5289.1683	47
4	416.2980	K	5230.1312	5231.1390	5232.1468	46
5	544.3929	K	5102.0362	5103.0440	5104.0519	45
6	631.4250	S	4973.9413	4974.9491	4975.9569	44
7	688.4464	G	4886.9092	4887.9171	4888.9249	43
8	817.4890	E	4829.8878	4830.8956	4831.9034	42
9	888.5261	A	4700.8452	4701.8530	4702.8608	41
10	1016.6211	K	4629.8081	4630.8159	4631.8237	40
11	1073.6426	G	4501.7131	4502.7209	4503.7287	39
12	1160.6746	S	4444.6916	4445.6995	4446.7073	38
13	1288.7332	Q	4357.6596	4358.6674	4359.6753	37
14	1416.8281	K	4229.6010	4230.6089	4231.6167	36
15	1572.9292	R	4101.5061	4102.5139	4103.5217	35
16	1700.9878	Q	3945.4050	3946.4128	3947.4206	34
17	1871.1297	K	3817.3464	3818.3542	3819.3620	33
18	2013.2404	K	3647.2045	3648.2123	3649.2201	32
19	2112.3088	V	3505.0939	3506.1017	3507.1095	31
20	2225.3928	L	3406.0254	3407.0333	3408.0411	30
21	2381.4939	R	3292.9414	3293.9492	3294.9570	29
22	2510.5365	E	3136.8403	3137.8481	3138.8559	28
23	2624.5795	N	3007.7977	3008.8055	3009.8133	27
24	2723.6479	V	2893.7547	2894.7626	2895.7704	26
25	2879.7490	R	2794.6863	2795.6942	2796.7020	25
26	2936.7705	G	2638.5852	2639.5930	2640.6009	24
27	3049.8545	I	2581.5638	2582.5716	2583.5794	23
28	3150.9022	T	2468.4797	2469.4875	2470.4953	22
29	3321.0190	R	2367.4320	2368.4398	2369.4477	21
30	3378.0404	G	2197.3152	2198.3231	2199.3309	20
31	3465.0724	S	2140.2938	2141.3016	2142.3094	19
32	3578.1565	I	2053.2618	2054.2696	2055.2774	18
33	3734.2576	R	1940.1777	1941.1855	1942.1933	17
34	3890.3587	R	1784.0766	1785.0844	1786.0922	16
35	4003.4428	L	1627.9755	1628.9833	1629.9911	15
36	4074.4799	A	1514.8914	1515.8992	1516.9071	14
37	4230.5810	R	1443.8543	1444.8621	1445.8699	13
38	4386.6821	R	1287.7532	1288.7610	1289.7688	12
39	4443.7036	G	1131.6521	1132.6599	1133.6677	11
40	4500.7251	G	1074.6306	1075.6384	1076.6463	10
41	4599.7935	V	1017.6091	1018.6170	1019.6248	9
42	4727.8884	K	918.5407	919.5486	920.5564	8
43	4883.9895	R	790.4458	791.4536	792.4614	7
44	4997.0736	I	634.3447	635.3525	636.3603	6
45	5084.1056	S	521.2606	522.2684	523.2762	5
46	5141.1271	G	434.2286	435.2364	436.2442	4
47	5240.1955	V	377.2071	378.2149	379.2227	3
48	5353.2796	I	278.1387	279.1465	280.1543	2
49		Y	165.0546	166.0624	167.0703	1

## Sheet: R34me1
#	c	Seq.	z	z+1	z+2	#		Histone code
1	132.0768	N				29		R34me1
2	231.1452	V	3137.8243	3138.8321	3139.8399	28
3	387.2463	R	3038.7559	3039.7637	3040.7715	27
4	444.2677	G	2882.6548	2883.6626	2884.6704	26
5	557.3518	I	2825.6333	2826.6411	2827.6489	25
6	658.3995	T	2712.5492	2713.5570	2714.5649	24
7	814.5006	R	2611.5015	2612.5094	2613.5172	23
8	871.5221	G	2455.4004	2456.4083	2457.4161	22
9	958.5541	S	2398.3790	2399.3868	2400.3946	21
10	1071.6382	I	2311.3469	2312.3548	2313.3626	20
11	1227.7393	R	2198.2629	2199.2707	2200.2785	19
12	1397.8560	R	2042.1618	2043.1696	2044.1774	18
13	1510.9401	L	1872.0450	1873.0528	1874.0607	17
14	1581.9772	A	1758.9609	1759.9688	1760.9766	16
15	1738.0783	R	1687.9238	1688.9317	1689.9395	15
16	1894.1794	R	1531.8227	1532.8305	1533.8384	14
17	1951.2009	G	1375.7216	1376.7294	1377.7373	13
18	2008.2224	G	1318.7001	1319.7080	1320.7158	12
19	2107.2908	V	1261.6787	1262.6865	1263.6943	11
20	2235.3857	K	1162.6103	1163.6181	1164.6259	10
21	2391.4868	R	1034.5153	1035.5231	1036.5310	9
22	2504.5709	I	878.4142	879.4220	880.4298	8
23	2591.6029	S	765.3301	766.3380	767.3458	7
24	2648.6244	G	678.2981	679.3059	680.3137	6
25	2747.6928	V	621.2766	622.2845	623.2923	5
26	2860.7769	I	522.2082	523.2160	524.2239	4
27	3023.8402	Y	409.1242	410.1320	411.1398	3
28	3138.8671	D	246.0608	247.0687	248.0765	2
29		E	131.0339	132.0417	133.0495	1

[truncated: 7 more sheets: Y49oh, K77me1, R89me1, R89me2 K93me2, R91me1, K93me1, Y96oh Y98oh]
