# Supplementary material for: Trypanosoma brucei histones are heavily modified with combinatorial post-translational modifications and mark Pol II transcription start regions with hyperacetylated H2A
Source: Nucleic Acids Res. 2022 Sep 12;50(17):9705–23. doi: 10.1093/nar/gkac759 (PMC9508842; doi:10.1093/nar/gkac759)
Supplement: gkac759_Supplemental_Files [file gkac759_supplemental_files.zip › Supplementary table S8 H4.V PTMs MS.MS spectra and fragmentation tables.xls]

## Sheet: Sheet 1 - H4V peptide fragments, and quantitation
	H4.V in silico digestion showing resulting peptides with detected peptides indicated by red blocks

## Sheet: K10me1
#	c	Seq.	z	z+1	z+2	#		Histone code
1	105.0659	S				43		K10me1
2	247.1765	K	4787.8044	4788.8123	4789.8201	42
3	304.1979	G	4645.6938	4646.7016	4647.7095	41
4	375.2350	A	4588.6724	4589.6802	4590.6880	40
5	503.2936	Q	4517.6352	4518.6431	4519.6509	39
6	631.3886	K	4389.5767	4390.5845	4391.5923	38
7	787.4897	R	4261.4817	4262.4895	4263.4974	37
8	915.5483	Q	4105.3806	4106.3884	4107.3962	36
9	1043.6432	K	3977.3220	3978.3298	3979.3377	35
10	1171.7382	K	3849.2270	3850.2349	3851.2427	34
11	1270.8066	V	3721.1321	3722.1399	3723.1477	33
12	1383.8907	L	3622.0637	3623.0715	3624.0793	32
13	1539.9918	R	3508.9796	3509.9874	3510.9953	31
14	1655.0187	D	3352.8785	3353.8863	3354.8941	30
15	1769.0617	N	3237.8516	3238.8594	3239.8672	29
16	1868.1301	V	3123.8086	3124.8165	3125.8243	28
17	2024.2312	R	3024.7402	3025.7480	3026.7559	27
18	2081.2526	G	2868.6391	2869.6469	2870.6548	26
19	2194.3367	I	2811.6176	2812.6255	2813.6333	25
20	2295.3844	T	2698.5336	2699.5414	2700.5492	24
21	2451.4855	R	2597.4859	2598.4937	2599.5015	23
22	2508.5070	G	2441.3848	2442.3926	2443.4004	22
23	2595.5390	S	2384.3633	2385.3711	2386.3790	21
24	2708.6231	I	2297.3313	2298.3391	2299.3469	20
25	2864.7242	R	2184.2472	2185.2551	2186.2629	19
26	3020.8253	R	2028.1461	2029.1539	2030.1618	18
27	3133.9093	L	1872.0450	1873.0528	1874.0607	17
28	3204.9465	A	1758.9609	1759.9688	1760.9766	16
29	3361.0476	R	1687.9238	1688.9317	1689.9395	15
30	3517.1487	R	1531.8227	1532.8305	1533.8384	14
31	3574.1701	G	1375.7216	1376.7294	1377.7373	13
32	3631.1916	G	1318.7001	1319.7080	1320.7158	12
33	3730.2600	V	1261.6787	1262.6865	1263.6943	11
34	3858.3550	K	1162.6103	1163.6181	1164.6259	10
35	4014.4561	R	1034.5153	1035.5231	1036.5310	9
36	4127.5402	I	878.4142	879.4220	880.4298	8
37	4214.5722	S	765.3301	766.3380	767.3458	7
38	4271.5937	G	678.2981	679.3059	680.3137	6
39	4370.6621	V	621.2766	622.2845	623.2923	5
40	4483.7461	I	522.2082	523.2160	524.2239	4
41	4646.8095	Y	409.1242	410.1320	411.1398	3
42	4761.8364	D	246.0608	247.0687	248.0765	2
43		E	131.0339	132.0417	133.0495	1

## Sheet: R15me1
#	c	Seq.	z	z+1	z+2	#		Histone code
1	105.0659	S				43		R15me1K17me1K18me3R25me1
2	233.1608	K	4857.8827	4858.8905	4859.8983	42
3	290.1823	G	4729.7877	4730.7955	4731.8034	41
4	361.2194	A	4672.7663	4673.7741	4674.7819	40
5	489.2780	Q	4601.7291	4602.7370	4603.7448	39
6	617.3729	K	4473.6706	4474.6784	4475.6862	38
7	787.4897	R	4345.5756	4346.5834	4347.5913	37
8	915.5483	Q	4175.4588	4176.4667	4177.4745	36
9	1057.6589	K	4047.4003	4048.4081	4049.4159	35
10	1227.8008	K	3905.2896	3906.2975	3907.3053	34
11	1326.8692	V	3735.1477	3736.1556	3737.1634	33
12	1439.9533	L	3636.0793	3637.0871	3638.0950	32
13	1596.0544	R	3522.9953	3524.0031	3525.0109	31
14	1711.0813	D	3366.8941	3367.9020	3368.9098	30
15	1825.1243	N	3251.8672	3252.8750	3253.8829	29
16	1924.1927	V	3137.8243	3138.8321	3139.8399	28
17	2094.3094	R	3038.7559	3039.7637	3040.7715	27
18	2151.3309	G	2868.6391	2869.6469	2870.6548	26
19	2264.4150	I	2811.6176	2812.6255	2813.6333	25
20	2365.4626	T	2698.5336	2699.5414	2700.5492	24
21	2521.5638	R	2597.4859	2598.4937	2599.5015	23
22	2578.5852	G	2441.3848	2442.3926	2443.4004	22
23	2665.6172	S	2384.3633	2385.3711	2386.3790	21
24	2778.7013	I	2297.3313	2298.3391	2299.3469	20
25	2934.8024	R	2184.2472	2185.2551	2186.2629	19
26	3090.9035	R	2028.1461	2029.1539	2030.1618	18
27	3203.9876	L	1872.0450	1873.0528	1874.0607	17
28	3275.0247	A	1758.9609	1759.9688	1760.9766	16
29	3431.1258	R	1687.9238	1688.9317	1689.9395	15
30	3587.2269	R	1531.8227	1532.8305	1533.8384	14
31	3644.2484	G	1375.7216	1376.7294	1377.7373	13
32	3701.2699	G	1318.7001	1319.7080	1320.7158	12
33	3800.3383	V	1261.6787	1262.6865	1263.6943	11
34	3928.4332	K	1162.6103	1163.6181	1164.6259	10
35	4084.5343	R	1034.5153	1035.5231	1036.5310	9
36	4197.6184	I	878.4142	879.4220	880.4298	8
37	4284.6504	S	765.3301	766.3380	767.3458	7
38	4341.6719	G	678.2981	679.3059	680.3137	6
39	4440.7403	V	621.2766	622.2845	623.2923	5
40	4553.8244	I	522.2082	523.2160	524.2239	4
41	4716.8877	Y	409.1242	410.1320	411.1398	3
42	4831.9147	D	246.0608	247.0687	248.0765	2
43		E	131.0339	132.0417	133.0495	1

## Sheet: R21me1
c	Seq.	z	z+1	z+2	#			Histone code
1	105.0659	S				43		R21me1
2	233.1608	K	4787.8044	4788.8123	4789.8201	42
3	290.1823	G	4659.7095	4660.7173	4661.7251	41
4	361.2194	A	4602.6880	4603.6958	4604.7037	40
5	489.2780	Q	4531.6509	4532.6587	4533.6665	39
6	617.3729	K	4403.5923	4404.6001	4405.6080	38
7	773.4740	R	4275.4974	4276.5052	4277.5130	37
8	901.5326	Q	4119.3962	4120.4041	4121.4119	36
9	1029.6276	K	3991.3377	3992.3455	3993.3533	35
10	1157.7226	K	3863.2427	3864.2505	3865.2583	34
11	1256.7910	V	3735.1477	3736.1556	3737.1634	33
12	1369.8750	L	3636.0793	3637.0871	3638.0950	32
13	1539.9918	R	3522.9953	3524.0031	3525.0109	31
14	1655.0187	D	3352.8785	3353.8863	3354.8941	30
15	1769.0617	N	3237.8516	3238.8594	3239.8672	29
16	1868.1301	V	3123.8086	3124.8165	3125.8243	28
17	2024.2312	R	3024.7402	3025.7480	3026.7559	27
18	2081.2526	G	2868.6391	2869.6469	2870.6548	26
19	2194.3367	I	2811.6176	2812.6255	2813.6333	25
20	2295.3844	T	2698.5336	2699.5414	2700.5492	24
21	2451.4855	R	2597.4859	2598.4937	2599.5015	23
22	2508.5070	G	2441.3848	2442.3926	2443.4004	22
23	2595.5390	S	2384.3633	2385.3711	2386.3790	21
24	2708.6231	I	2297.3313	2298.3391	2299.3469	20
25	2864.7242	R	2184.2472	2185.2551	2186.2629	19
26	3020.8253	R	2028.1461	2029.1539	2030.1618	18
27	3133.9093	L	1872.0450	1873.0528	1874.0607	17
28	3204.9465	A	1758.9609	1759.9688	1760.9766	16
29	3361.0476	R	1687.9238	1688.9317	1689.9395	15
30	3517.1487	R	1531.8227	1532.8305	1533.8384	14
31	3574.1701	G	1375.7216	1376.7294	1377.7373	13
32	3631.1916	G	1318.7001	1319.7080	1320.7158	12
33	3730.2600	V	1261.6787	1262.6865	1263.6943	11
34	3858.3550	K	1162.6103	1163.6181	1164.6259	10
35	4014.4561	R	1034.5153	1035.5231	1036.5310	9
36	4127.5402	I	878.4142	879.4220	880.4298	8
37	4214.5722	S	765.3301	766.3380	767.3458	7
38	4271.5937	G	678.2981	679.3059	680.3137	6
39	4370.6621	V	621.2766	622.2845	623.2923	5
40	4483.7461	I	522.2082	523.2160	524.2239	4
41	4646.8095	Y	409.1242	410.1320	411.1398	3
42	4761.8364	D	246.0608	247.0687	248.0765	2
43		E	131.0339	132.0417	133.0495	1

## Sheet: R25me1
#	c	Seq.	z	z+1	z+2	#		Histone code
1	105.0659	S				43		R25me1
2	233.1608	K	4787.8044	4788.8123	4789.8201	42
3	290.1823	G	4659.7095	4660.7173	4661.7251	41
4	361.2194	A	4602.6880	4603.6958	4604.7037	40
5	489.2780	Q	4531.6509	4532.6587	4533.6665	39
6	617.3729	K	4403.5923	4404.6001	4405.6080	38
7	773.4740	R	4275.4974	4276.5052	4277.5130	37
8	901.5326	Q	4119.3962	4120.4041	4121.4119	36
9	1029.6276	K	3991.3377	3992.3455	3993.3533	35
10	1157.7226	K	3863.2427	3864.2505	3865.2583	34
11	1256.7910	V	3735.1477	3736.1556	3737.1634	33
12	1369.8750	L	3636.0793	3637.0871	3638.0950	32
13	1525.9761	R	3522.9953	3524.0031	3525.0109	31
14	1641.0031	D	3366.8941	3367.9020	3368.9098	30
15	1755.0460	N	3251.8672	3252.8750	3253.8829	29
16	1854.1144	V	3137.8243	3138.8321	3139.8399	28
17	2024.2312	R	3038.7559	3039.7637	3040.7715	27
18	2081.2526	G	2868.6391	2869.6469	2870.6548	26
19	2194.3367	I	2811.6176	2812.6255	2813.6333	25
20	2295.3844	T	2698.5336	2699.5414	2700.5492	24
21	2451.4855	R	2597.4859	2598.4937	2599.5015	23
22	2508.5070	G	2441.3848	2442.3926	2443.4004	22
23	2595.5390	S	2384.3633	2385.3711	2386.3790	21
24	2708.6231	I	2297.3313	2298.3391	2299.3469	20
25	2864.7242	R	2184.2472	2185.2551	2186.2629	19
26	3020.8253	R	2028.1461	2029.1539	2030.1618	18
27	3133.9093	L	1872.0450	1873.0528	1874.0607	17
28	3204.9465	A	1758.9609	1759.9688	1760.9766	16
29	3361.0476	R	1687.9238	1688.9317	1689.9395	15
30	3517.1487	R	1531.8227	1532.8305	1533.8384	14
31	3574.1701	G	1375.7216	1376.7294	1377.7373	13
32	3631.1916	G	1318.7001	1319.7080	1320.7158	12
33	3730.2600	V	1261.6787	1262.6865	1263.6943	11
34	3858.3550	K	1162.6103	1163.6181	1164.6259	10
35	4014.4561	R	1034.5153	1035.5231	1036.5310	9
36	4127.5402	I	878.4142	879.4220	880.4298	8
37	4214.5722	S	765.3301	766.3380	767.3458	7
38	4271.5937	G	678.2981	679.3059	680.3137	6
39	4370.6621	V	621.2766	622.2845	623.2923	5
40	4483.7461	I	522.2082	523.2160	524.2239	4
41	4646.8095	Y	409.1242	410.1320	411.1398	3
42	4761.8364	D	246.0608	247.0687	248.0765	2
43		E	131.0339	132.0417	133.0495	1

## Sheet: R29me1
#	c	Seq.	z	z+1	z+2	#		Histone code
1	105.0659	S				43		R29me1
2	233.1608	K	4787.8044	4788.8123	4789.8201	42
3	290.1823	G	4659.7095	4660.7173	4661.7251	41
4	361.2194	A	4602.6880	4603.6958	4604.7037	40
5	489.2780	Q	4531.6509	4532.6587	4533.6665	39
6	617.3729	K	4403.5923	4404.6001	4405.6080	38
7	773.4740	R	4275.4974	4276.5052	4277.5130	37
8	901.5326	Q	4119.3962	4120.4041	4121.4119	36
9	1029.6276	K	3991.3377	3992.3455	3993.3533	35
10	1157.7226	K	3863.2427	3864.2505	3865.2583	34
11	1256.7910	V	3735.1477	3736.1556	3737.1634	33
12	1369.8750	L	3636.0793	3637.0871	3638.0950	32
13	1525.9761	R	3522.9953	3524.0031	3525.0109	31
14	1641.0031	D	3366.8941	3367.9020	3368.9098	30
15	1755.0460	N	3251.8672	3252.8750	3253.8829	29
16	1854.1144	V	3137.8243	3138.8321	3139.8399	28
17	2010.2155	R	3038.7559	3039.7637	3040.7715	27
18	2067.2370	G	2882.6548	2883.6626	2884.6704	26
19	2180.3211	I	2825.6333	2826.6411	2827.6489	25
20	2281.3687	T	2712.5492	2713.5570	2714.5649	24
21	2451.4855	R	2611.5015	2612.5094	2613.5172	23
22	2508.5070	G	2441.3848	2442.3926	2443.4004	22
23	2595.5390	S	2384.3633	2385.3711	2386.3790	21
24	2708.6231	I	2297.3313	2298.3391	2299.3469	20
25	2864.7242	R	2184.2472	2185.2551	2186.2629	19
26	3020.8253	R	2028.1461	2029.1539	2030.1618	18
27	3133.9093	L	1872.0450	1873.0528	1874.0607	17
28	3204.9465	A	1758.9609	1759.9688	1760.9766	16
29	3361.0476	R	1687.9238	1688.9317	1689.9395	15
30	3517.1487	R	1531.8227	1532.8305	1533.8384	14
31	3574.1701	G	1375.7216	1376.7294	1377.7373	13
32	3631.1916	G	1318.7001	1319.7080	1320.7158	12
33	3730.2600	V	1261.6787	1262.6865	1263.6943	11
34	3858.3550	K	1162.6103	1163.6181	1164.6259	10
35	4014.4561	R	1034.5153	1035.5231	1036.5310	9
36	4127.5402	I	878.4142	879.4220	880.4298	8
37	4214.5722	S	765.3301	766.3380	767.3458	7
38	4271.5937	G	678.2981	679.3059	680.3137	6
39	4370.6621	V	621.2766	622.2845	623.2923	5
40	4483.7461	I	522.2082	523.2160	524.2239	4
41	4646.8095	Y	409.1242	410.1320	411.1398	3
42	4761.8364	D	246.0608	247.0687	248.0765	2
43		E	131.0339	132.0417	133.0495	1

## Sheet: R33me1
#	c	Seq.	z	z+1	z+2	#		Histone code
1	105.0659	S				43		R33me1
2	233.1608	K	4787.8044	4788.8123	4789.8201	42
3	290.1823	G	4659.7095	4660.7173	4661.7251	41
4	361.2194	A	4602.6880	4603.6958	4604.7037	40
5	489.2780	Q	4531.6509	4532.6587	4533.6665	39
6	617.3729	K	4403.5923	4404.6001	4405.6080	38
7	773.4740	R	4275.4974	4276.5052	4277.5130	37
8	901.5326	Q	4119.3962	4120.4041	4121.4119	36
9	1029.6276	K	3991.3377	3992.3455	3993.3533	35
10	1157.7226	K	3863.2427	3864.2505	3865.2583	34
11	1256.7910	V	3735.1477	3736.1556	3737.1634	33
12	1369.8750	L	3636.0793	3637.0871	3638.0950	32
13	1525.9761	R	3522.9953	3524.0031	3525.0109	31
14	1641.0031	D	3366.8941	3367.9020	3368.9098	30
15	1755.0460	N	3251.8672	3252.8750	3253.8829	29
16	1854.1144	V	3137.8243	3138.8321	3139.8399	28
17	2010.2155	R	3038.7559	3039.7637	3040.7715	27
18	2067.2370	G	2882.6548	2883.6626	2884.6704	26
19	2180.3211	I	2825.6333	2826.6411	2827.6489	25
20	2281.3687	T	2712.5492	2713.5570	2714.5649	24
21	2437.4699	R	2611.5015	2612.5094	2613.5172	23
22	2494.4913	G	2455.4004	2456.4083	2457.4161	22
23	2581.5233	S	2398.3790	2399.3868	2400.3946	21
24	2694.6074	I	2311.3469	2312.3548	2313.3626	20
25	2864.7242	R	2198.2629	2199.2707	2200.2785	19
26	3020.8253	R	2028.1461	2029.1539	2030.1618	18
27	3133.9093	L	1872.0450	1873.0528	1874.0607	17
28	3204.9465	A	1758.9609	1759.9688	1760.9766	16
29	3361.0476	R	1687.9238	1688.9317	1689.9395	15
30	3517.1487	R	1531.8227	1532.8305	1533.8384	14
31	3574.1701	G	1375.7216	1376.7294	1377.7373	13
32	3631.1916	G	1318.7001	1319.7080	1320.7158	12
33	3730.2600	V	1261.6787	1262.6865	1263.6943	11
34	3858.3550	K	1162.6103	1163.6181	1164.6259	10
35	4014.4561	R	1034.5153	1035.5231	1036.5310	9
36	4127.5402	I	878.4142	879.4220	880.4298	8
37	4214.5722	S	765.3301	766.3380	767.3458	7
38	4271.5937	G	678.2981	679.3059	680.3137	6
39	4370.6621	V	621.2766	622.2845	623.2923	5
40	4483.7461	I	522.2082	523.2160	524.2239	4
41	4646.8095	Y	409.1242	410.1320	411.1398	3
42	4761.8364	D	246.0608	247.0687	248.0765	2
43		E	131.0339	132.0417	133.0495	1

## Sheet: Y49oh
#	c	Seq.	z	z+1	z+2	#		Histone Code
1	105.0659	S				43		Y46oh
2	233.1608	K	4789.7837	4790.7915	4791.7993	42
3	290.1823	G	4661.6887	4662.6966	4663.7044	41
4	361.2194	A	4604.6673	4605.6751	4606.6829	40
5	489.2780	Q	4533.6302	4534.6380	4535.6458	39
6	617.3729	K	4405.5716	4406.5794	4407.5872	38
7	773.4740	R	4277.4766	4278.4844	4279.4923	37
8	901.5326	Q	4121.3755	4122.3833	4123.3912	36
9	1029.6276	K	3993.3169	3994.3248	3995.3326	35
10	1157.7226	K	3865.2220	3866.2298	3867.2376	34
11	1256.7910	V	3737.1270	3738.1348	3739.1427	33
12	1369.8750	L	3638.0586	3639.0664	3640.0742	32
13	1525.9761	R	3524.9745	3525.9823	3526.9902	31
14	1641.0031	D	3368.8734	3369.8812	3370.8891	30
15	1755.0460	N	3253.8465	3254.8543	3255.8621	29
16	1854.1144	V	3139.8035	3140.8114	3141.8192	28
17	2010.2155	R	3040.7351	3041.7430	3042.7508	27
18	2067.2370	G	2884.6340	2885.6418	2886.6497	26
19	2180.3211	I	2827.6126	2828.6204	2829.6282	25
20	2281.3687	T	2714.5285	2715.5363	2716.5441	24
21	2437.4699	R	2613.4808	2614.4886	2615.4965	23
22	2494.4913	G	2457.3797	2458.3875	2459.3953	22
23	2581.5233	S	2400.3582	2401.3661	2402.3739	21
24	2694.6074	I	2313.3262	2314.3340	2315.3419	20
25	2850.7085	R	2200.2421	2201.2500	2202.2578	19
26	3006.8096	R	2044.1410	2045.1489	2046.1567	18
27	3119.8937	L	1888.0399	1889.0477	1890.0556	17
28	3190.9308	A	1774.9559	1775.9637	1776.9715	16
29	3347.0319	R	1703.9187	1704.9266	1705.9344	15
30	3503.1330	R	1547.8176	1548.8255	1549.8333	14
31	3560.1545	G	1391.7165	1392.7243	1393.7322	13
32	3617.1760	G	1334.6951	1335.7029	1336.7107	12
33	3716.2444	V	1277.6736	1278.6814	1279.6892	11
34	3844.3393	K	1178.6052	1179.6130	1180.6208	10
35	4000.4404	R	1050.5102	1051.5180	1052.5259	9
36	4113.5245	I	894.4091	895.4169	896.4248	8
37	4200.5565	S	781.3250	782.3329	783.3407	7
38	4257.5780	G	694.2930	695.3008	696.3087	6
39	4356.6464	V	637.2715	638.2794	639.2872	5
40	4469.7305	I	538.2031	539.2110	540.2188	4
41	4648.7887	Y	425.1191	426.1269	427.1347	3
42	4763.8157	D	246.0608	247.0687	248.0765	2
43		E	131.0339	132.0417	133.0495	1

## Sheet: K93me2
#	c	Seq.	z	z+1	z+2	#		Histone code
1	133.0608	D				33		R91me1K93me2
2	204.0979	A	3689.0326	3690.0404	3691.0483	32
3	305.1456	T	3617.9955	3619.0033	3620.0111	31
4	376.1827	A	3516.9478	3517.9556	3518.9635	30
5	539.2460	Y	3445.9107	3446.9185	3447.9263	29
6	640.2937	T	3282.8474	3283.8552	3284.8630	28
7	769.3363	E	3181.7997	3182.8075	3183.8153	27
8	932.3996	Y	3052.7571	3053.7649	3054.7727	26
9	1019.4316	S	2889.6938	2890.7016	2891.7094	25
10	1175.5327	R	2802.6617	2803.6696	2804.6774	24
11	1303.6277	K	2646.5606	2647.5685	2648.5763	23
12	1431.7227	K	2518.4657	2519.4735	2520.4813	22
13	1532.7703	T	2390.3707	2391.3785	2392.3864	21
14	1631.8388	V	2289.3230	2290.3308	2291.3387	20
15	1732.8864	T	2190.2546	2191.2624	2192.2703	19
16	1803.9236	A	2089.2069	2090.2148	2091.2226	18
17	1874.9607	A	2018.1698	2019.1776	2020.1855	17
18	2012.0196	H	1947.1327	1948.1405	1949.1484	16
19	2111.0880	V	1810.0738	1811.0816	1812.0894	15
20	2210.1564	V	1711.0054	1712.0132	1713.0210	14
21	2357.2248	F	1611.9370	1612.9448	1613.9526	13
22	2428.2619	A	1464.8685	1465.8764	1466.8842	12
23	2541.3460	L	1393.8314	1394.8393	1395.8471	11
24	2697.4471	R	1280.7474	1281.7552	1282.7630	10
25	2825.5421	K	1124.6463	1125.6541	1126.6619	9
26	2995.6588	R	996.5513	997.5591	998.5669	8
27	3052.6803	G	826.4345	827.4424	828.4502	7
28	3208.8066	K	769.4131	770.4209	771.4287	6
29	3307.8750	V	613.2868	614.2946	615.3025	5
30	3420.9590	L	514.2184	515.2262	516.2340	4
31	3584.0224	Y	401.1343	402.1422	403.1500	3
32	3641.0438	G	238.0710	239.0788	240.0866	2
33		Y	181.0495	182.0574	183.0652	1
