# Supplementary material for: Trypanosoma brucei histones are heavily modified with combinatorial post-translational modifications and mark Pol II transcription start regions with hyperacetylated H2A
Source: Nucleic Acids Res. 2022 Sep 12;50(17):9705–23. doi: 10.1093/nar/gkac759 (PMC9508842; doi:10.1093/nar/gkac759)
Supplement: gkac759_Supplemental_Files [file gkac759_supplemental_files.zip › Supplementary table S9.xls]

## Sheet: Sheet 1 - Antibody information
					Indirect ELISA’s performed on differentially hyperacetylated and unmodified H2A C-terminal peptides
Peptide name	Peptide sequence
H2AK115ac	LNK115acALAKK120acQK122acSGK125HAC								α-H2AK115ac antibody
H2AK125ac	LNK115ALAKK120acQK122acSGK125acHAC							Dilution (from 1mg/ml)	Antibody concentration (ng/ml)	K115ac peptide	K125ac peptide	Unmodified peptide
Unmodified peptide	LNK115ALAKK120QK122SGK125HAC						Negative Control	01:1000	N/A	0.056	0.089	0.106
							1	01:1000	1000	3.184	0.200	0.225
							2	01:2000	500	2.938	0.104	0.131
							3	01:4000	250	2.669	0.104	0.131
							4	01:8000	125	2.274	0.056	0.076
							5	01:16000	62.5	1.736	0.047	0.066
							6	01:32000	31.25	1.159	0.048	0.061
							7	1:640000	15.62	0.691	0.048	0.061
							8	1:128000	7.81	0.401	0.044	0.061
							9	1:256000	3.90	0.188	0.044	0.063
							10	1:512000	1.95	0.150	0.042	0.068
							11	Blank	Blank	0.059	0.046	0.065
							12	Blank	Blank	0.059	0.046	0.065
							Titer			1:512,000	01:2000	>1:1,000
								Coating concentration	4 µg/ml
								Well volume	100 µl/well
								Secondary antibody	Α-rabbit IgG (cat. no. M205) HRP conjugate
									α-H2AK125ac antibody
								Dilution (from 1mg/ml)	Antibody concentration (ng/ml)	K125ac peptide	K115ac peptide	Unmodified peptide
							Negative Control	01:1000	N/A	0.062	0.081	0.099
							1	01:1000	1000	3.448	0.337	0.127
							2	01:2000	500	3.413	0.174	0.104
							3	01:4000	250	3.262	0.114	0.099
							4	01:8000	125	2.981	0.079	0.092
	Protein properties information graphics are based on OptimumAntigen design tool						5	01:16000	62.5	2.761	0.063	0.088
							6	01:32000	31.25	2.324	0.056	0.087
							7	1:640000	15.62	1.773	0.053	0.084
							8	1:128000	7.81	1.105	0.052	0.080
							9	1:256000	3.90	0.616	0.051	0.079
							10	1:512000	1.95	0.347	0.05	0.078
							11	Blank	Blank	0.053	0.053	0.085
							12	Blank	Blank	0.053	0.053	0.085
							Titer			1:512,000	1:4000	<1:1000
								Coating concentration	4 µg/ml
								Well volume	100 µl/well
								Secondary antibody	Α-rabbit IgG (cat. no. M205) HRP conjugate

## Sheet: Sheet 2 - ChIP-seq NGS data
	ChIP-seq NGS data
	Samples generated in this study	Sample (life form)	Description	Alignment rate (%)	No. of paired reads	Read length (bases)	Mean no. of reads/bp
		H3 (BF)	Input	68	353321	125	2.4
			ChIP	67	413375	125	2.3
		H3 (PF)	Input	72	1452542	125	9.9
			ChIP	78	1593892	125	11.8
		K125ac (BF1)	Input	67	951094	125	5.9
			ChIP	58	878309	125	4.5
		K125ac (BF2)	Input	66	356507	125	2.7
			ChIP	49	342967	125	1.7
		K125ac (PF1)	Input	66	1024650	125	5.9
			ChIP	61	961344	125	5.4
		K125ac (PF2)	Input	67	794890	125	5.1
			ChIP	52	730473	125	3.3
		K115ac (BF)	Input	72	1476630	125	10.0
			ChIP	69	1031603	125	6.8
		K115ac (PF)	Input	72	1452542	125	10.0
			ChIP	70	837120	125	5.5

## Sheet: Sheet 3 - T. brucei PTMs
	Summary of histone PTMs described in T. brucei in present and past studies.
	Only data where direct mass spectrometric evidence of PTMs exist were included.
	H2A								H2A.Z							H2B								H2B.V						H3							H3.V							H4
		me1	me2	me3	ac	ph	oh			me1	me2	me3	ac	ph			me1	me2	me3	ac	ph	oh			me1	me2	me3	ac			me1	me2	me3	ac	ph			me1	me2	me3	ac	ph			me1	me2	me3	ac	oh
	A_1	b, d, h	h		a, d, h				S_1				h			A_1	b, d, h	d, h		h				P_1	h	h		a		S_1	h	h	b, h	b, d, h			A_1	a, h	h		a, h			A_1	b, h	h	h	a, h
	T_2					a, e, h			T_3					h		T_2					a, h, e			K_4		a, h		a, h		R_2		a					K_4	a, h	h					K_2	a, h	a, h	a, h	a, h
	K_4	a	a	a	a, d				K_31				a, h			K_4	a, h	h		d				K_7	h		a, f	a, g, h		K_4	a, h	a, h	a, h				K_14	h	h	h				K_4	a, h	a, h	a, h	a, b, h
	K_8	a		a	a				K_35	h		a	a, f, g, h			T_6					a, e			R_8		a				R_8	a						T_35					e		K_5	a, h	a, h	a, h	a, h
	K_9			a					K_43			a	f, g, h			K_9	a, h		h					K_15	a, h	a, h	a, f	a, g, h		K_10	a, h	a, h	a, h	a			K_82	h	h	a, h	a			K_10	a, h	a, h	a, h	a, h, b
	S_11					a			K_45				f, g, h			R_11	a							K_17	a	a, h	a, f	a, h		K_11	a, h	a, h	a, h	a										K_14	a, h	a, h	a, h	a
	K_12	a		a, h	a				K_47	h			f, g, h			K_12	a, h			d				K_19	a, h			a, g, h		K_16	a, h	a, h	a	a										R_15	a
	S_15					a			K_49	h	h		f, g, h			K_15	a							K_65				h		K_17	a, h	a	a	a										K_17	a, h, b	a, h, b	a, h	a
	S_16					a			K_51	h			g, h			K_16				d										K_19	a, h	a	a	a										K_18	a, h, b	a, h	a, h, b	a
	R_17	a	a						K_55			h	g, h			T_24					a									K_20	a, h	a, h	a, h	a										R_21	a	a
	S_18					a			K_59				a, g, h			Y_28						a								K_23	a	a, h	a, h	a, h, d										R_25	a	a
	K_20		a		a,f				K_126	h						S_38					a, e									S_25					a									R_29	a
	R_29								K_164				a, h			K_48	a, h	h	h	a, f										S_29					a									R_34	a
	Y_39						a		K_168				a, g, h			K_104				f										K_32	a, h	a	a, d											Y_49					a
	Y_50						a		K_172				g, h																	R_36	a													K_57	h			f
	K_68			h					K_173				g, h																	R_37	a													K_77	a, h			f
	K_75	h							K_175	h			g, h																	R_39	a													R_89	a	a
	K_78				a																									R_46	a													R_91	a
	R_90	a																												R_49	a													K_93	a	a
	R_100	a	a																											R_53	a													Y_96					a
	S_105					a																								K_61	a, h	a, h	a	a, f										Y_98					a
	R_106	a	a																											R_66	a	a
	S_112					a																								K_76	d, h	c, d, h	c, d, h	f
	K_115	a, h	a	a	a, b, d, h																									K_119	h
	K_119	a, h			a, b, d, h
	K_120	a, h	a, h	a	a, b, d, h
	K_122				a, h
	S_123					a
	K_125	a, h		a	a, b, d, h
	K_128				a, b, d, h
	S_132					a, h
		Described in present study only							a	Present study
		Described in both present and past studies							b	Janzen et al, 2006				Unusual histone modifications in Trypanosoma brucei
		Described in past studies only							c	Janzen et al, 2006				Transcription in African trypanosomes Lysine 76 by Two DOT1 Homologs Is Important Lysine 76 by Two DOT1 Homologs Is Important
									d	Mandava et al, 2007				Histone modifications in Trypanosoma brucei
									e	Urbanik et al, 2013				Global Quantitative SILAC Phosphoproteomics Reveals Differential Phosphorylation Is Widespread between the Procyclic and Bloodstream Form Lifecycle Stages of Trypanosoma brucei
									f	Moretti et al, 2017				Comparative Proteomic Analysis of Lysine Acetylation in Trypanosomes
									g	Yang et al, 2017				Recognition of hyperacetylated N-terminus of H2AZ by TbBDF2 from Trypanosoma brucei
									h	Kraus et al, 2020				Distinct roles for H4 and H2A.Z acetylation in RNA transcription in African trypanosomes

## Sheet: Sheet 4 - Combinatorial PTMs
	Validated combinatorial PTM patterns identified on T. brucei histone isoforms
	cPTM: occurrence frequency count (i.e. the number of samples a specific cPTM was observed in)
	H2A	H2A.Z	H2B	H2B.V	H3	H4	H4.V
	T2phK4me1: 13	K31acK35me3K59ac: 1	K4me1S38ph: 1	K4acK7acK15acK17ac: 1	K10me1K11me2: 11	K2acK4acK5me1K10ac: 2	K17me3K18me3R25me1:7
	T2phK12me1: 13	K31acK35acK59ac: 1	K4me1T24ph: 1	K4acK7acK15acK19ac: 1	R8me1K10me2: 10	K2acK4me1: 2	K17me3K18me2R21me1R25me1:5
	T2phK8me1: 12	K31acK43me3K59ac: 1		K4acK7acK17acK19ac: 1	K10me2K11me1: 10	K2acK4me1K5ac: 2	R15me1K17me2K18me3R25me1:5
	K4me1S11ph: 11			K4acK7acK17me3K19ac: 1	K16me1K17me2: 6	K2acK4me1K10ac: 2	K14me1K17me2K18me3R25me1:4
	K115acK120ac: 11			K4acK15acK17acK19ac: 1	K16me2K17me1: 6	K2acK4me1K14ac: 2	K17me3K18me3R21me1:4
	K8me1S11ph: 10			K4acK15acK19ac: 1	R8me1K11me2: 5	K2acK4me1K17me1K18me1: 2	K17me3K18me3R29me1:4
	S11phK12me1: 10			K4acK17acK19ac: 1	R8me1K10me1K11me1: 4	K2acK4me1K17me1K18me2: 2	R15me1K17me2K18me3R21me1:4
	K115me1K119me1: 10			K7acK15acK17ac: 1	K10me1K11me1K16me1K19me1: 3	K2acK4me1K17me2: 2	R15me1K17me3K18me2R25me1:3
	K115me2K119acK120ac: 10			K7acK15acK17acK19ac: 1	K10me1K11me2K19me1: 3	K2acK4me1K17me2K18ac: 2	K14me1R15me1K17me1K18me3R25me1:2
	K115me2K119acK122ac: 10			K7acK15acK17me3K19ac: 1	K10me1K16me2K19me1: 3	K2acK4me1K17me2K18me1: 2	K14me2K17me1K18me3R25me1:2
	K115acK119ac: 10			K7acK15acK19ac: 1	K11me1K16me2K19me1: 3	K2acK4me1K17me3K18ac: 2	K14me3K18me3R21me1:2
	K115acK119acK120ac: 10			K7acK17acK19ac: 1	K16me3K17me3K19me1K20me2: 3	K2acK4me1K17me3K18me3: 2	K17me2K18me2R21me1R25me1:2
	K115acK119acK122ac: 10			K7acK17me3K19ac: 1	K16me3K17me3K19me2K20me1: 3	K2acK4me1K18me2: 2	K17me2K18me3R21me1R25me1:2
	K115acK119acK125ac: 10			K15acK17acK19ac: 1	K16me3K17me3K19me3: 3	K2acK4me1K18me3: 2	K17me3K18me2R21me1:2
	K115acK122ac: 10			K15acK19ac: 1	K16me3K17me3K20me3: 3	K2acK5me1: 2	K17me3K18me2R21me1R29me1:2
	K115acK120acK122ac: 10			K17acK19ac: 1	R2me2K4me1: 2	K2acK5me1K10ac: 2	K17me3K18me2R25me1:2
	K119acK122ac: 10				R2me2R8me1: 2	K2acK5me1K17me3K18ac: 2	K17me3K18me3R33me1:2
	K119acK120ac: 10				K4me2R8me1: 2	K2acK5me1K17me3K18me3: 2	K14me1K17me3K18me2R25me1:2
	K4me1S15ph: 9				K10me1K11me2K17me1: 2	K2acK5me1K18me2: 2	K10me1K17me2K18me3R21me1:1
	K12me1S15ph: 9				K10me1K11me2K20me1: 2	K2acK5me1K18me3: 2	K10me2K17me1K18me3R21me1:1
	R106me2K119acK120ac: 9				K10me1K16me2: 2	K2acK10me1: 2	K14me1K17me1K18me3R25me1:1
	K115me2K119ac: 9				K10me1K16me2K20me1: 2	K2me1K4ac: 2	K14me1K17me2K18me3R21me1:1
	K115me2K120ac: 9				K10me1K16me3K17me3K19me3: 2	K2me1K4acK5ac: 2	K14me1K17me3K18me2R21me1:1
	K115acK119acK120acK122ac: 9				K10me1K16me3K17me3K20me3: 2	K2me1K4acK10ac: 2	K14me1R15me1K17me1K18me3R21me1:1
	K115acK119acK120acK125ac: 9				K10me1K16me3K19me3K20me3: 2	K2me1K4acK14ac: 2	K14me2K17me1K18me3R21me1:1
	K115acK119acK122acK125ac: 9				K10me1K17me2K19me1: 2	K2me1K4acK14acK17me1K18me1: 2	K14me3K18me3R25me1:1
	K115acK125ac: 9				K10me1K17me3K19me3K20me3: 2	K2me1K4acK14acK17me1K18me2: 2	K17me1K18me1R21me1R25me1:1
	K119acK120acK122ac: 9				K11me1K16me3K17me3K19me3: 2	K2me1K4acK14acK17me2: 2	K17me1K18me2R25me1:1
	K4me2K8me1: 8				K11me1K16me3K17me3K20me3: 2	K2me1K4acK14acK17me2K18me1: 2	K17me1K18me3R21me1R25me1:1
	R100me2K119acK120ac: 8				K16me2K17me2K19me2K20me3: 2	K2me1K4acK14acK17me3: 2	K17me2K18me1R25me1:1
	R106me1K115me1: 8				K16me3K20me1: 2	K2me1K4acK14acK18me2: 2	K17me2K18me3R21me1:1
	R106me2K119acK122ac: 8				K17me1K19me2: 2	K2me1K4acK14me1K17me1K18ac: 2	K17me2K18me3R25me1:1
	K115me1K120me1: 8				K17me2K19me1: 2	K2me1K4acK14me1K17me1K18me1: 2	K17me2K18me3R29me1:1
	K115me2K120acK122ac: 8				K19me1K20me2: 2	K2me1K4acK14me1K18me1: 2	K17me2R21me1R25me1:1
	K115me2K122ac: 8				K19me2K20me1: 2	K2me1K4acK14me2: 2	K17me3K18me3:1
	K119acK125ac: 8				K20me1K23me2: 2	K2me1K4acK14me3: 2	K18me2R21me1R25me1:1
	K12me1S16ph: 7				K20me2K23me1: 2	K2me1K4acK17ac: 2	K18me3R21me1:1
	R106me2K120ac: 7				R2me2K10me1: 1	K2me1K4acK17acK18ac: 2	K18me3R25me1:1
	K115acK120acK125ac: 7				K4me1K10me2: 1	K2me1K4acK17me1K18me1: 2	R15me1K17me1K18me3R21me1:1
	K120acK122ac: 7				K4me1K10me1: 1	K2me1K4acK17me2: 2	R15me1K17me1K18me3R25me1:1
	K4me1K8me1: 6				K4me1R8me1K10me1: 1	K2me1K4acK17me3: 2	R15me1K17me2K18me2R21me1:1
	K12me1R17me2: 6				K4me1R8me1: 1	K2me1K4acK18ac: 2	R15me1K17me2K18me3R29me1:1
	R100me1K119acK120ac: 6				K4me2K10me1: 1	K2me1K4acK18me2: 2	R15me1K17me3K18me2R21me1:1
	K115me3K120ac: 6				K4me2K11me1: 1	K2me1K4acK18me3: 2
	K115acK122acK125ac: 6				R8me1K10me1: 1	K2me1K4acR21me2: 2
	K120acK122acK125ac: 6				K10me1K11me1K16me1K20me1: 1	K2me1K5ac: 2
	K8me1K12me1: 5				K10me1K11me2K16me1: 1	K2me1K5acK10ac: 2
	R100me1R106me1: 5				K10me1K11me3: 1	K2me1K5acK14me1K17me1K18me3: 2
	R100me1K119acK122ac: 5				K10me1K11ac: 1	K2me1K5acK14me3K17me3: 2
	R100me2K120ac: 5				K10me1K16me1K17me1: 1	K2me1K5acK14me3K18me3: 2
	R106me1K119me1: 5				K10me1K16me1K17me1K19me1: 1	K2me1K5acK17me1K18me1: 2
	R106me2K119ac: 5				K10me1K16me1K19me1: 1	K2me1K5acK17me1K18me2: 2
	K115me3K119acK120ac: 5				K10me1K16me2K17me1: 1	K2me1K5acK17me2: 2
	K115acK119acK120acK128ac: 5				K10me1K16me3: 1	K2me1K5acK17me2K18ac: 2
	K115acK120acK122acK125ac: 5				K10me1K16me3K17me2K19ac: 1	K2me1K5acK17me2K18me1: 2
	K122acK125ac: 5				K10me1K16me3K17me3K19me2: 1	K2me1K5acK17me2K18me3: 2
	K4me1K12me1: 4				K10me1K16me3K17me3K23me3: 1	K2me1K5acK17me3: 2
	K8me1S15ph: 4				K10me1K17me1K19me1: 1	K2me1K5acK17me3K18me3: 2
	R90me1R100me1: 4				K10me1K17me2: 1	K2me1K5acK18me2: 2
	R100me1K115me1: 4				K10me1K19ac: 1	K2me1K10ac: 2
	R106me1K115me1K120ac: 4				K10me1K20me3: 1	K2me1K10acK17me3K18me1R21me2: 2
	R106me1K119acK120ac: 4				K10me1K20ac: 1	K2me1K10acK17me3K18me3: 2
	K115me1K120ac: 4				K10me1K23me3: 1	K2me1K10me1K14me2K18me3: 2
	K115me2K119acK125ac: 4				K10me1K23ac: 1	K2me1K10me2: 2
	K115acK119acK122acK128ac: 4				K10me2K11me1K19me1: 1	K2me1K10me3: 2
	K115acK119acK125acK128ac: 4				K10me2K16me1: 1	K2me1K10me3K18me3: 2
	K119me1K120me1: 4				K10me2K16me2K17me3K19me3: 1	K2me1K14ac: 2
	K119acK120acK122acK125ac: 4				K10me3K16me2K17me3K19me3: 1	K2me1K14me1K17me1K18me3: 2
	K119acK120me2: 4				K10me2K16me3K17me2K19me3: 1	K2me1K14me1K17me2K18me3: 2
	K120acK125ac: 4				K10me2K16me3K17me3K19me3: 1	K2me1K14me2: 2
	K4me1K20me2: 3				K10me2K16me3K17me3K20me3: 1	K2me1K14me2K17me1K18me2: 2
	K4me1R17me2: 3				K10me2K16me3K19me3K20me3: 1	K2me1K14me2K17me1K18me3: 2
	S16phR17me1: 3				K10me3K11me1: 1	K2me1K14me2K17me2K18me1: 2
	R106me1K120ac: 3				K10me3K19me1: 1	K2me1K14me2K17me3: 2
	R106me1K119acK122ac: 3				K10acK11me1: 1	K2me1K14me2K18me3: 2
	R106me1K120acK122ac: 3				K11me2K16me1: 1	K2me1K14me2R15me1K17me2: 2
	R106me2K115acK119acK125ac: 3				K11me1K16me1K17me1: 1	K2me1K14me2R15me1K17me3: 2
	R106me2K115acK119acK122ac: 3				K11me1K16me1K17me1K19me1: 1	K2me1K14me2R15me1K18me3: 2
	K115me1K119acK120ac: 3				K11me1K16me2: 1	K2me1K14me3K17me2: 2
	K115me1K119me1K120ac: 3				K11me1K16me2K20me1: 1	K2me1K14me3K17me3: 2
	K115me1K119acK122ac: 3				K11me1K16me3K17me2K19ac: 1	K2me1K14me3K18me3: 2
	K115me1K120acK122ac: 3				K11me1K16me3K17me3K19me2: 1	K2me1K17ac: 2
	K115me2K119acK120acK128ac: 3				K11me1K17me2: 1	K2me1K17acK18ac: 2
	K115me2K119me1: 3				K11me1K17me2K19me1: 1	K2me1K17acK18me2: 2
	K115me3K119acK120acK122acK125ac: 3				K11me1K17me3K19me3K20me3: 1	K2me1K17acK18me3: 2
	K115me3K119acK122ac: 3				K11me1K17acK19acK20ac: 1	K2me1K17me1K18acR21me2: 2
	K115acK119acK128ac: 3				K11me1K20me2K23me1: 1	K2me1K17me1K18me1: 2
	K115acK122acK125acK128ac: 3				K11me1K20ac: 1	K2me1K17me1K18me2: 2
	K115acK128ac: 3				K11me1K23me3: 1	K2me1K17me1K18me3R21me1: 2
	K115acK120acK122acK128ac: 3				K11me1K23ac: 1	K2me1K17me2: 2
	K4me1K8ac: 2				K11me2K16me2K17me3K19me3: 1	K2me1K17me2K18ac: 2
	S15phR17me1: 2				K11me2K16me2K17me3K20me3: 1	K2me1K17me2K18acR21me1: 2
	R90me1R106me1: 2				K11me2K16me3K17me2K19me3: 1	K2me1K17me2K18me1: 2
	R100me1R106me1K119acK120ac: 2				K11me2K16me3K17me3K19me3: 1	K2me1K17me2K18me3: 2
	R100me2R106me2K115ac: 2				K11me2K16me3K17me3K20me3: 1	K2me1K17me3: 2
	R100me2R106me2K115me3: 2				K11me2K16me3K19me3K20me3: 1	K2me1K17me3K18ac: 2
	R100me2S105phR106me2S112ph: 2				K11me2K17me3K19me3K20me3: 1	K2me1K17me3K18me1R21me1: 2
	R106me1K115me2: 2				K11me3K16me2K17me3K19me3: 1	K2me1K17me3K18me1R21me1R25me1: 2
	R106me1K120me1: 2				K11me3K19me1: 1	K2me1K17me3K18me2: 2
	R106me1K119ac: 2				K16me3K17me1K19me3K20me3: 1	K2me1K17me3K18me3: 2
	R106me2K115acK120ac: 2				K16me2K17me1R46me1: 1	K2me1K17me3R21me2: 2
	R106me2K119acK120acK128ac: 2				K16me2K17me2K19me3K20me2: 1	K2me1K18me1R21me2: 2
	K115me2K119me1K120ac: 2				K16me3K17me2K19me2K20me3: 1	K2me1K18me2: 2
	K115me2K119acK122acK128ac: 2				K16me3K17me2K19me3K20me2: 1	K2me1K18me2R21me1: 2
	K115me2K120acK125ac: 2				K16me3K17me3K19me1K20me3: 1	K2me1K18me3: 2
	K115me3K119ac: 2				K16me3K17me3K19me2K20me2: 1	K2me1K18me3R21me2: 2
	K115me3K119me1K120ac: 2				K16me3K17me3K19me3K20me1: 1	K2me1R15me1K17me1: 2
	K115acK119me1K120me2: 2				K16me3K17me3K19ac: 1	K2me1R15me1K17me1K18me3: 2
	K115acK119acK120acK122acK125ac: 2				K16me3K19me1: 1	K2me1R15me1K17me2K18ac: 2
	K115acK119acK120me2: 2				K16me3R36me1: 1	K2me1R15me1K17me3K18me1: 2
	K115acK120me3: 2				K16me3R37me1: 1	K2me1R15me1K18me1: 2
	K115acK119acK120me2K122ac: 2				K17me1K23ac: 1	K2me1R15me1K18me2: 2
	K115acK120acK125acK128ac: 2				K17me2K19acK20me2K23me3: 1	K2me1R21me2: 2
	K115acK120me2: 2				K17me2K19acK20me3K23me2: 1	K4acK5me1: 2
	K115acK122acK128ac: 2				K17me2K19me2K20me3K23me3: 1	K4acK5me1K10ac: 2
	K115acK125acK128ac: 2				K17me3R36me1: 1	K4acK5me1K18me3: 2
	K115acK120me2K125ac: 2				K17me3R46me1: 1	K4me1K5ac: 2
	K119me1K120me2: 2				K17me3K19me3K20me3: 1	K4me1K5acK10ac: 2
	K119acK120acK125ac: 2				K17me3R37me1: 1	K4me1K5acK17me2K18me3: 2
	K120me1K125me1: 2				K17acK19me1K20acK23ac: 1	K4me1K5acK17me3K18me3: 2
	K4me1K8me1K12me1: 1				K17acK19me1K20acK23me3: 1	K4me1K5me2: 2
	K4me1R29me2: 1				K17acK19me2K20acK23me2: 1	K4me1K10ac: 2
	K4me1K12me3: 1				K19me1K23ac: 1	K4me1K10me2: 2
	K4me1K12ac: 1				K32me1R36me1R37me1: 1	K4me1K14ac: 2
	K4me1S16ph: 1				K32me1R36me1R39me1: 1	K4me1K14me1K17me1K18me3: 2
	K4me1S18ph: 1				K32me1R36me1R46me1: 1	K4me1K14me1K17me2K18me3: 2
	K4me1K20ac: 1				K32me2R36me1: 1	K4me1K14me2K17me1K18me3: 2
	K4me2K12me1: 1				K32me2R37me1: 1	K4me1K14me2K17me3K18me1: 2
	K4acK8me1: 1				K32me2R39me1: 1	K4me1K14me2R15me1K17me2: 2
	K8me1K12ac: 1				K32me2R46me1: 1	K4me1K14me2R15me1K17me2K18me1: 2
	K8acK9me3K12me1: 1				R36me1R37me1: 1	K4me1K14me2R15me1K17me2R21me1: 2
	K12me1R17me1: 1				R37me1R39me1: 1	K4me1K14me2R15me1K18me3: 2
	R17me1K20me2: 1				R37me1R39me1R46me1: 1	K4me1K14me3K17me2: 2
	R90me1R100me1K119acK120ac: 1				R37me1R46me1: 1	K4me1K14me3K18me3: 2
	R90me1K120ac: 1				R39me1R46me1: 1	K4me1K17me1K18me2: 2
	R90me1R106me1K119acK120ac: 1				K61me2R66me2: 1	K4me1K17me2K18ac: 2
	R90me1R106me2K115me2K122ac: 1				K61me3R66me1: 1	K4me1K17me2K18me1: 2
	R90me1K119acK122ac: 1				K61me3R66me2: 1	K4me1K17me2K18me3: 2
	R90me1K119acK120ac: 1				K61acR66me1: 1	K4me1K17me3K18ac: 2
	R100me1R106me2K115ac: 1				K61acR66me2: 1	K4me1K17me3K18me2: 2
	R100me1K115me2K120ac: 1				R8me1K10acK11ac: 1	K4me1K17me3K18me3: 2
	R100me1R106me2K115me3: 1					K4me1K17me3R21me2: 2
	R100me1K115me2K120acK125ac: 1					K4me1K18me2: 2
	R100me1S105phS112phK115ac: 1					K4me1K18me3: 2
	R100me1S105phR106me2S112phK115me2: 1					K4me1K18me3R21me2: 2
	R100me1K120acK122ac: 1					K4me2K5me1: 2
	R100me1K119me1: 1					K4me2K10me1: 2
	R100me1K120ac: 1					K5acK10me1: 2
	R100me1K120me1: 1					K5me1K10me2: 2
	R100me1R106me2K115me2K122ac: 1					K5me1K17me2K18me3: 2
	R100me1R106me2K119acK120ac: 1					K5me1K17me3K18me2: 2
	R100me1R106me2K119acK122ac: 1					K5me1K17me3K18me3: 2
	R100me1R106me2K120ac: 1					K5me1K18me2: 2
	R100me1R106me2K120acK122ac: 1					K5me1K18me3: 2
	R100me2R106me1K115ac: 1					K5me2K10me1: 2
	R100me2K115acK119acK122ac: 1					K10me1K14me2: 2
	R100me2K115me1: 1					K10me2K14me1: 2
	R100me2K115acK120me3: 1					K14me2R15me1: 2
	R100me2K119acK120acK128ac: 1					K17me1K18me2: 2
	R100me2K115acK119acK125ac: 1					K17me2K18me1: 2
	R100me2K115acK120me3K125ac: 1					K2acK4acK5me1: 1
	R100me2R106me1: 1					K2acK4me1K5acK10ac: 1
	R100me2S105phR106me1S112phK115me2: 1					K2acK4me1K10acK17me3K18me3: 1
	R100me2K115me2K119me1K122ac: 1					K2acK4me1K10me3K14me3: 1
	R100me2R106me1K115me3: 1					K2acK4me1K14me2K17acK18me1: 1
	R100me2K115me3K120ac: 1					K2acK4me1K10me3K18me3: 1
	R100me2R106me2K115me2: 1					K2acK4me1K14me2K17acR21me1: 1
	R100me2S105phR106me2S112phK115me1: 1					K2acK4me1K14me3K17me3: 1
	R100me2K115me3K120acK125ac: 1					K2acK4me1K14acK17ac: 1
	R100me2S105phS112phK115ac: 1					K2acK4me1K14me2R15me1K17ac: 1
	R100me2S105phS112phK115me3: 1					K2acK4me1K14me3K18me3: 1
	R100me2R106me1K119acK122ac: 1					K2acK4me1K17acK18ac: 1
	R100me2R106me2K115me1K122ac: 1					K2acK4me1K17acK18me1R21me2: 1
	R100me2R106me2K119me1K122ac: 1					K2acK4me1K17acK18me2R21me1: 1
	R100me2S105phK115me3S123ph: 1					K2acK4me1K18me1: 1
	R100me2S105phK120me3S123ph: 1					K2acK4me1K17me3: 1
	R100me2S105phS123phK125me3: 1					K2acK4me1R21me2: 1
	R100me2S112phK115me3S123ph: 1					K2acK5me1K10me3K18me3: 1
	R100me2S112phK120me3S123ph: 1					K2acK5me1K14me3K18me3: 1
	R100me2S112phS123phK125me3: 1					K2me1K4acK5acK10ac: 1
	S105phR106me2S112phK115me3: 1					K2me1K4acK14acR21me2: 1
	S105phR106me1S112phK115ac: 1					K2me1K4acK10acK14ac: 1
	S105phR106me2S112phK115ac: 1					K2me1K4acK10acK14me3: 1
	S105phR106me1S112phK115me3: 1					K2me1K4acK10acK17ac: 1
	S105phR106me2S112phK115me2: 1					K2me1K4acK10acK17me3: 1
	R106me2K115me1K119ac: 1					K2me1K4acK10acK18me3: 1
	R106me1K115acK119ac: 1					K2me1K4acK10me2K14acK18me1: 1
	R106me2K115acK119me1: 1					K2me1K4acK10me3: 1
	R106me1K115me2K120acK122ac: 1					K2me1K4acK10me3K14ac: 1
	R106me1K115me3K119me1K122ac: 1					K2me1K4acK17me1: 1
	R106me1K115me1K122ac: 1					K2me1K4acK14acK17ac: 1
	R106me1K115me2K120ac: 1					K2me1K4acK18me1: 1
	R106me1K115me3K120ac: 1					K2me1K4acK14acK17me3K18me3: 1
	R106me1K115me2K122ac: 1					K2me1K4acR15me1: 1
	R106me1K115me3K122ac: 1					K2me1K4acK14acK18ac: 1
	R106me1K122ac: 1					K2me1K4acK14acK18me3: 1
	R106me2K115me1: 1					K2me1K4me1K14me1: 1
	R106me2K115acK120me3: 1					K2me1K4acK14me1K17me1: 1
	R106me2K115me1K120ac: 1					K2me1K4me1R15me1: 1
	R106me2K115me2K120ac: 1					K2me1K5acK14me1K17me2K18me2: 1
	R106me2K115me2K122ac: 1					K2me1K5acK14me1K17me3K18me1: 1
	R106me2K115me3K120ac: 1					K2me1K5acK17acK18ac: 1
	R106me2K115me3K120acK125ac: 1					K2me1K4me1K5me1: 1
	R106me2K119me1K120ac: 1					K2me1K5acK17me3K18ac: 1
	R106me2K120acK122ac: 1					K2me1K4me1K5me1K10me1: 1
	R106me2K120me2: 1					K2me1K4me1K5me2: 1
	R106me2K122ac: 1					K2me1K5acK18me1: 1
	S112phK120ac: 1					K2me1K4me1K10me2: 1
	K115me1K119ac: 1					K2me1K4me2: 1
	K115me1K120acK125ac: 1					K2me1K5me1K14me1: 1
	K115me1K120me2: 1					K2me1K4me2K5me1: 1
	K115me1K120me3: 1					K2me1K5me1R15me1: 1
	K115me2K119acK125acK128ac: 1					K2me1K4me2K5me2K17me2K18me3: 1
	K115me2K119acK128ac: 1					K2me1K5me2K17me1: 1
	K115me2K120me1: 1					K2me1K4me2K5me2K17me3K18me2: 1
	K115me2K120me2: 1					K2me1K4me2K10me1: 1
	K115me2K120me3: 1					K2me1K4me2K10me2K17me2K18me3: 1
	K115me2K122acK125ac: 1					K2me1K4me2K14me2K17me3K18me2: 1
	K115me2K122acK125acK128ac: 1					K2me1K4me3: 1
	K115me2K125ac: 1					K2me1K4me3K5me3K17me3: 1
	K115me3K119acK120acK122ac: 1					K2me1K4me3K5me3K18me3: 1
	K115me3K119acK120acK128ac: 1					K2me1K4me3K14me1K17me1K18me1: 1
	K115me3K119me1K122ac: 1					K2me1K14me1: 1
	K115me3K122ac: 1					K2me1K14me1K17me1K18ac: 1
	K115me3K119acK122acK128ac: 1					K2me1K5acK14ac: 1
	K115me3K120me1K122ac: 1					K2me1K5acK14me2K17me2K18me2: 1
	K115me3K119acK125ac: 1					K2me1K14me1R15me1: 1
	K115me3K119acK128ac: 1					K2me1K5acK14me2K17me3: 1
	K115me3K119me1: 1					K2me1K5acK14me2K18me3: 1
	K115me3K120acK122ac: 1					K2me1K5acK14me3K17me1K18me1: 1
	K115me3K120acK125ac: 1					K2me1K5acK14me3K17me2: 1
	K115me3K120me1: 1					K2me1K5acK18ac: 1
	K115me3K120me2: 1					K2me1K5acK18me1R21me2: 1
	K115me3K122acK125ac: 1					K2me1K5acK18me1R25me2: 1
	K115me3K122acK125acK128ac: 1					K2me1K17me1: 1
	K115acK119acK120me3K125ac: 1					K2me1K5acK18me3: 1
	K115acK119acK120me3: 1					K2me1K5acR21me2: 1
	K115acK119acK120me3K122ac: 1					K2me1K5me1K10me1: 1
	K115acK120me2K122acK125ac: 1					K2me1K5me1K10me2: 1
	K119me1K120me3K122ac: 1					K2me1K17me1K18me3R25me1: 1
	K119me1K120me3: 1					K2me1K5me1K10me2K14me3: 1
	K119me1K125me1: 1					K2me1K17me1K18me3R29me1: 1
	K119acK120me3: 1					K2me1K5me1K10me3K14me2: 1
	K119acK120acK122acK125acK128ac: 1					K2me1K5me2: 1
	K119acK128ac: 1					K2me1K5me2K10me1: 1
	K119acK120me1: 1					K2me1K5me2R15me1K17me2R25me1: 1
	K119acK122acK125ac: 1					K2me1K5me3: 1
	K120me2K122acK125acK128ac: 1					K2me1K5me3K10me2K14me3K18me3: 1
						K2me1K5me3K10me2K17me3K18me3: 1
						K2me1K5me3K14me1K17me1K18me1: 1
						K2me1K5me3K14me2K17me3K18me3: 1
						K2me1K5me3K14me3K17me2K18me3: 1
						K2me1K17me3K18me1R25me1: 1
						K2me1K17me3K18me1R29me1: 1
						K2me1K10acK14me1K17me1K18me3: 1
						K2me1K10acK14me1K17me2K18me3: 1
						K2me1K10acK14me1R15me1K18me3: 1
						K2me1K10acK17me2K18me1R21me2: 1
						K2me1K18me1: 1
						K2me1K10acK17me2K18me3: 1
						K2me1K18me1R21me1: 1
						K2me1K10me1K14me1: 1
						K2me1K10me1K14me1K17me1K18me3: 1
						K2me1K10me1K14me2K17me2K18me1: 1
						K2me1K18me3R25me2: 1
						K2me1K10me1K14me2K17me2R21me1: 1
						K2me1R15me1: 1
						K2me1K10me1K14me2K17me2R25me1: 1
						K2me1R15me1K17me1K18ac: 1
						K2me1K10me1K14me3K17me1K18me1: 1
						K2me1K10me1K17me2K18me3: 1
						K2me1K10me2K14me1K17me3K18me3: 1
						K2me1K10me2K14me1K18me3: 1
						K2me1K10me2K14me2K17me1K18me1: 1
						K2me1K10me2K14me3K17me3K18me3: 1
						K2me1K10me2K14me3R15me1: 1
						K2me1K10me2K17me1K18me3: 1
						K2me1K10me2R15me1K18me3: 1
						K2me1K10me3K14me1K17me1K18me1: 1
						K2me1K10me3K14me2K17me3K18me3: 1
						K2me1K10me3K14me2R15me1: 1
						K2me1K10me3K14me3: 1
						K2me1K10me3K14me3K17me2K18me3: 1
						K2me1K10me3K17me2K18me1: 1
						K2me1K14me1K17me1K18me1R21me2: 1
						K2me1K14me1R15me1K18me3: 1
						K2me1K14me2K17me2K18me1R21me1: 1
						K2me1K14me2K17me2K18me2: 1
						K2me1K14me2K17me3K18me1: 1
						K2me1K14me2K17me3R21me1: 1
						K2me1K14me2K18me2R21me1: 1
						K2me1K14me2K18me3R21me1: 1
						K2me1K14me2R15me1: 1
						K2me1K14me2R15me1K17me2K18me1: 1
						K2me1K14me2R15me1K17me2K18me3: 1
						K2me1K14me2R15me1K17me2R21me1: 1
						K2me1K14me2R15me1K17me2R25me1: 1
						K2me1K14me3: 1
						K2me1K14me3K17me1K18me1R21me1: 1
						K2me1K14me3K17me1R21me1R25me1: 1
						K2me1K14me3K17me2K18me1: 1
						K2me1K14me3K17me2K18me3: 1
						K2me1K14me3K18me1R21me1R25me1: 1
						K2me1K14me3K18me2: 1
						K2me1K14me3R15me1K17me1K18me1: 1
						K2me1K14me3R21me2: 1
						K2me1K17acR21me2: 1
						K2me1K17me1K18acR25me2: 1
						K2me1K17me1K18me1R21me1: 1
						K2me1K17me1K18me3R21me1R25me1: 1
						K2me1K17me1R21me2: 1
						K2me1K17me2K18acR25me1: 1
						K2me1K17me2R21me1: 1
						K2me1R15me1K17me1K18me1: 1
						K2me1R15me1K17me1K18me3R21me1: 1
						K2me1R15me1K17me2: 1
						K2me1R15me1K17me3K18me1R21me1: 1
						K2me2K4me1: 1
						K2me2K4me1K5me1: 1
						K2me2K4me2: 1
						K2me2K5me1: 1
						K2me2K5me2: 1
						K2me2K10me1: 1
						K2me3K4me1: 1
						K4acK5me1K18me2: 1
						K4acK5me1K14ac: 1
						K4acK10me1: 1
						K4me1K5acK14me3K17me2: 1
						K4me1K5acK14me1K17me1K18me3: 1
						K4me1K5acK18me2: 1
						K4me1K5acK17me3K18ac: 1
						K4me1K5acK18me3: 1
						K4me1K5me1K10me1: 1
						K4me1K5me1K14me1: 1
						K4me1K5me3: 1
						K4me1K10me1K14me1: 1
						K4me1K10me1K14me1K17me1K18me3: 1
						K4me1K10me1K17me2K18me3: 1
						K4me1K14me2K17acK18me1: 1
						K4me1K10me1K18me1: 1
						K4me1K10me2K14me3R15me1: 1
						K4me1K14me2K17me3R21me1: 1
						K4me1K10me2K17me1K18me3: 1
						K4me1K10me2R15me1K18me3: 1
						K4me1K10me3K14me2R15me1: 1
						K4me1K10me3K14me3: 1
						K4me1K14me2R15me1K17me3: 1
						K4me1K10me3K17me2K18me1: 1
						K4me1K10me3K18me3: 1
						K4me1K14me3K17me3: 1
						K4me1K14me1K17me1K18me1R21me2: 1
						K4me1K17me2: 1
						K4me1K14me1R15me1K18me3: 1
						K4me1K14me2: 1
						K4me1K14me2K18me2R21me1: 1
						K4me1K14me2K18me3: 1
						K4me1K18me1: 1
						K4me1K14me2R15me1K18me2: 1
						K4me1K14me3K17me2K18me1: 1
						K4me1K17acK18ac: 1
						K4me1K17acK18me3: 1
						K4me1K17me2K18acR21me1: 1
						K4me1K17me3: 1
						K4me1K18me1R21me1: 1
						K4me1K18me1R21me2: 1
						K4me1R15me1K17me1K18me1: 1
						K4me1R15me1K17me2: 1
						K4me1R15me1K18me1: 1
						K4me1R15me1K18me2: 1
						K4me1R21me2: 1
						K4me2K5me2: 1
						K4me2K14me1: 1
						K4me3K5me1: 1
						K5acK10me1K17me2K18me3: 1
						K5me1K10ac: 1
						K5me1K17me1K18me2: 1
						K5me1K10acK17me2K18me3: 1
						K5me1K17me2K18me1: 1
						K5me1K10me1K14me1: 1
						K5me1K10me1K17me1: 1
						K5me1K17me3: 1
						K5me1K10me1K18me1: 1
						K5me1K10me1R15me1: 1
						K5me1K14me2: 1
						K5me1K14me2K17me3K18me1: 1
						K5me1K14me2R15me1K17me2: 1
						K5me1K14me2R15me1K17me2K18me1: 1
						K5me1K14me3K17me2: 1
						K5me1K14me3K17me2K18me1: 1
						K5me1K17ac: 1
						K5me1K17me3K18ac: 1
						K5me1K17me3R21me2: 1
						K5me2K14me1: 1
						K10acK14me1K17me3K18me3: 1
						K10me1K14ac: 1
						K10me1K17me2K18me3: 1
						K10me2R15me1: 1
						K14acR15me1: 1
						R15me1K17me2: 1
						K18me1R21me2: 1
						K18me2R21me1: 1
						R89me2K93me2: 1
